# Supplementary material for: l-2-Nitrimino-1,3-diazepane-4-carboxylic acid
Source: Acta Crystallogr Sect E Struct Rep Online. 2008 Apr 30;64(Pt 5):o943. doi: 10.1107/S1600536808011835 (PMC2961324; doi:10.1107/S1600536808011835)
Supplement: Supplementary file 2 [file e-64-0o943-Isup2.hkl]

# 
# h,k,l, Fc-squared, Fo-squared, sigma(Fo-squared) and status flag 
# 
data_I
_shelx_title ' cyclic-merged in P2(1)2(1)2(1)' 
_shelx_refln_list_code          4 
_shelx_F_calc_maximum      299.09 
_exptl_crystal_F_000       848.00 
_reflns_d_resolution_high  0.7832 
 
loop_ 
 _symmetry_equiv_pos_as_xyz 
 'x, y, z' 
 '-x+1/2, -y, z+1/2' 
 '-x, y+1/2, -z+1/2' 
 'x+1/2, -y+1/2, -z' 
 
_cell_length_a     6.9787 
_cell_length_b    15.2332 
_cell_length_c    16.6366 
_cell_angle_alpha  90.000 
_cell_angle_beta   90.000 
_cell_angle_gamma  90.000 
 
_shelx_F_squared_multiplier     1.000 
 
loop_ 
 _refln_index_h 
 _refln_index_k 
 _refln_index_l 
 _refln_F_squared_calc 
 _refln_F_squared_meas 
 _refln_F_squared_sigma 
 _refln_observed_status 
   2   0   0    69707.33    65847.47    394.45 o 
   4   0   0     1810.15     1970.53     54.12 o 
   6   0   0      876.50      840.24     16.57 o 
   8   0   0       73.63       79.78     11.72 o 
   1   1   0        0.48       -3.20      3.20 o 
   2   1   0      329.35      329.58      5.09 o 
   3   1   0       29.28       30.19      2.51 o 
   4   1   0        1.63        7.62      3.98 o 
   5   1   0      111.06      135.19      4.67 o 
   6   1   0       19.79        4.37      8.05 o 
   7   1   0       37.13       38.16      6.84 o 
   8   1   0       11.37       15.19      8.08 o 
   0   2   0       39.85       41.32      1.97 o 
   1   2   0     9340.34     8532.36     63.94 o 
   2   2   0      213.22      160.73      2.79 o 
   3   2   0     3006.45     2891.28     22.95 o 
   4   2   0      504.92      475.90     11.43 o 
   5   2   0       64.24       68.68      4.18 o 
   6   2   0       19.68       23.63      8.70 o 
   7   2   0        0.72        3.96      5.81 o 
   8   2   0       16.24       14.45     12.00 o 
   1   3   0      180.38      171.09      2.87 o 
   2   3   0       93.13       84.57      2.64 o 
   3   3   0      410.10      403.10      8.46 o 
   4   3   0        4.21        2.89      3.42 o 
   5   3   0      116.94      131.63      4.67 o 
   6   3   0       26.49       22.33      4.81 o 
   7   3   0       14.47       18.44     11.12 o 
   8   3   0        8.51        1.04     10.12 o 
   0   4   0    13505.40    12761.53    155.38 o 
   1   4   0     2132.41     2039.50     15.48 o 
   2   4   0     4671.54     4500.42     31.16 o 
   3   4   0     1291.90     1210.08     16.25 o 
   4   4   0       35.90       25.47      5.82 o 
   5   4   0      399.15      396.77      6.42 o 
   6   4   0      233.13      191.98      5.98 o 
   7   4   0       47.96       48.72      9.37 o 
   8   4   0       15.24      -17.32     26.78 o 
   1   5   0        4.47       -1.03      3.14 o 
   2   5   0       11.54       16.25      2.51 o 
   3   5   0       10.88       13.93      3.06 o 
   4   5   0      367.56      372.12      5.71 o 
   5   5   0       18.89       19.98      4.39 o 
   6   5   0      247.56      231.03      6.48 o 
   7   5   0        1.91        6.39      7.96 o 
   8   5   0       19.10       27.62      8.47 o 
   0   6   0      361.02      359.76      8.09 o 
   1   6   0     7333.62     7509.88     33.96 o 
   2   6   0       81.20       98.90      3.82 o 
   3   6   0     3013.82     3234.07     28.79 o 
   4   6   0      483.25      477.45      7.09 o 
   5   6   0        0.00        1.27      6.78 o 
   6   6   0       79.10       68.31      7.81 o 
   7   6   0        0.13      -11.39     11.39 o 
   8   6   0        2.69       14.13     10.60 o 
   1   7   0       49.72       50.66      3.07 o 
   2   7   0      220.36      198.75      3.97 o 
   3   7   0       18.87       21.12      3.77 o 
   4   7   0        9.30        2.23      6.52 o 
   5   7   0        0.93       -4.41      5.61 o 
   6   7   0        5.31       -0.66      7.32 o 
   7   7   0        0.05        4.61      6.42 o 
   8   7   0        0.16        3.26     16.74 o 
   0   8   0     4085.37     4116.82     41.02 o 
   1   8   0      469.91      488.84      7.57 o 
   2   8   0      291.00      345.02      5.46 o 
   3   8   0      420.43      497.33      7.55 o 
   4   8   0       11.83        7.69      5.37 o 
   5   8   0       64.75       75.91      4.95 o 
   6   8   0        4.60        8.33      7.36 o 
   7   8   0        0.00       -0.55     10.95 o 
   8   8   0       10.95       38.12     26.50 o 
   1   9   0        0.00        1.97      4.86 o 
   2   9   0        4.65        1.26      4.64 o 
   3   9   0      182.20      168.35      6.24 o 
   4   9   0       27.63       38.30      6.76 o 
   5   9   0        1.47        7.31      6.94 o 
   6   9   0        0.28       -4.77      7.43 o 
   7   9   0        1.75       -1.74     15.94 o 
   0  10   0      867.71      843.87     19.25 o 
   1  10   0       62.82       73.97      6.29 o 
   2  10   0       25.22       16.62      5.08 o 
   3  10   0       39.75       46.35      4.74 o 
   4  10   0       36.26       23.10      4.74 o 
   5  10   0        1.51       -7.33     10.04 o 
   6  10   0        0.32      -11.24     11.24 o 
   7  10   0        0.22        3.05     10.60 o 
   1  11   0       66.95       75.02      6.52 o 
   2  11   0       18.88       13.02      6.93 o 
   3  11   0       75.32       80.97      5.37 o 
   4  11   0        8.30       14.57      5.90 o 
   5  11   0       42.76       41.89      5.37 o 
   6  11   0        0.60        0.41      7.93 o 
   7  11   0        5.41       12.37     17.85 o 
   0  12   0      679.63      647.37     13.61 o 
   1  12   0       46.43       44.94      4.73 o 
   2  12   0      104.96      121.75      5.51 o 
   3  12   0      453.50      437.12      8.70 o 
   4  12   0       14.62       -0.84     10.31 o 
   5  12   0       17.64       22.28     12.97 o 
   6  12   0       59.90       58.04      9.07 o 
   7  12   0       52.90       57.36      9.86 o 
   1  13   0       46.55       41.03      5.02 o 
   2  13   0       14.64        9.69      5.39 o 
   3  13   0      409.09      404.76      9.10 o 
   4  13   0       42.05       41.61      9.66 o 
   5  13   0       60.30       69.92      6.82 o 
   6  13   0       25.33        4.99     20.29 o 
   0  14   0     1760.13     1628.64     33.33 o 
   1  14   0      137.48      139.43      5.85 o 
   2  14   0      703.90      676.29     10.95 o 
   3  14   0       76.81       94.51      5.71 o 
   4  14   0       88.50       66.82      6.34 o 
   5  14   0        0.53       -8.09     16.57 o 
   6  14   0      165.80      170.36     10.84 o 
   1  15   0       33.29       38.11      7.49 o 
   2  15   0       16.31       20.10      5.62 o 
   3  15   0       30.15       26.22      5.57 o 
   4  15   0       18.83       15.57      6.47 o 
   5  15   0        9.99       -7.42     19.45 o 
   0  16   0      291.84      254.93     10.45 o 
   1  16   0      333.16      318.94      7.95 o 
   2  16   0       46.33       27.95      9.18 o 
   3  16   0      649.53      641.51     10.60 o 
   4  16   0        1.56        9.99     14.78 o 
   5  16   0       33.90       -2.11     13.11 o 
   1  17   0        0.36       -9.48      9.48 o 
   2  17   0        5.60       10.76     29.01 o 
   3  17   0        4.47       -9.99     11.20 o 
   4  17   0        0.21       -1.05     17.95 o 
   0  18   0      651.26      631.82     15.97 o 
   1  18   0       12.02       13.53      8.87 o 
   2  18   0      163.81      149.02     11.44 o 
   3  18   0        2.52      -18.50     20.11 o 
   1  19   0        0.61        9.58     15.06 o 
   1   0   1        1.64       -0.58      1.81 o 
   2   0   1    89454.17    82646.32    315.08 o 
   3   0   1        3.15       -5.63      5.63 o 
   4   0   1    10063.60    10582.00     48.82 o 
   5   0   1        0.41      -11.52     11.52 o 
   6   0   1        8.57       10.93     13.37 o 
   7   0   1       38.29       33.70      6.76 o 
   8   0   1       59.90       61.31      8.68 o 
   1   1   1      914.56      760.38      5.85 o 
   2   1   1       45.39       44.46      1.78 o 
   3   1   1      713.34      757.23      7.39 o 
   4   1   1     1197.81     1126.46     13.47 o 
   5   1   1       99.32      113.69      3.20 o 
   6   1   1       96.24       86.07      8.04 o 
   7   1   1       12.99       10.10      5.29 o 
   8   1   1       19.89       15.16      6.02 o 
   0   2   1       43.02       34.13      1.53 o 
   1   2   1     7743.00     7353.63     47.31 o 
   2   2   1      237.63      250.96      2.62 o 
   3   2   1       32.75       21.68      2.79 o 
   4   2   1       93.38      106.85      2.56 o 
   5   2   1      122.59      130.34      6.47 o 
   6   2   1       61.87       51.99      3.65 o 
   7   2   1       33.10       27.96      8.07 o 
   8   2   1        2.13        5.98      5.76 o 
   0   3   1       17.28       19.70      2.01 o 
   1   3   1     2017.10     1979.18     10.70 o 
   2   3   1     1009.59      969.56      8.53 o 
   3   3   1     1428.13     1374.79     11.61 o 
   4   3   1      173.26      183.26      3.95 o 
   5   3   1       53.69       45.11      3.36 o 
   6   3   1       24.71       17.45      3.92 o 
   7   3   1        2.31       -3.86      4.53 o 
   8   3   1        1.35        9.12      8.24 o 
   0   4   1        2.51        4.71      3.22 o 
   1   4   1     4215.79     4167.66     17.34 o 
   2   4   1     2490.90     2350.22     20.01 o 
   3   4   1      157.14      149.02      2.56 o 
   4   4   1     1072.42      970.03     10.31 o 
   5   4   1       52.37       58.17      3.00 o 
   6   4   1       16.72       14.06      4.89 o 
   7   4   1      145.58      143.69      5.01 o 
   8   4   1       17.40        3.18      9.50 o 
   0   5   1       12.89        3.92      3.78 o 
   1   5   1     1215.67     1183.05      9.44 o 
   2   5   1      394.08      425.59      5.54 o 
   3   5   1     1377.38     1418.73     12.84 o 
   4   5   1      198.26      193.03      3.30 o 
   5   5   1        5.46       -0.49      4.70 o 
   6   5   1        5.44        2.54      5.61 o 
   7   5   1        9.92        4.73      5.18 o 
   8   5   1       44.71       44.16      6.63 o 
   0   6   1       15.48       11.24      3.95 o 
   1   6   1    16010.04    16862.04     79.73 o 
   2   6   1      283.93      317.88      3.25 o 
   3   6   1       13.08       11.10      3.19 o 
   4   6   1       96.05       98.25      8.10 o 
   5   6   1      113.50      112.38      7.72 o 
   6   6   1       54.26       67.30      3.52 o 
   7   6   1        0.31       -4.75      6.42 o 
   8   6   1       23.40        1.54      9.72 o 
   0   7   1        5.16        0.50      4.57 o 
   1   7   1     2789.18     3101.55     24.49 o 
   2   7   1      135.34      154.18      2.63 o 
   3   7   1      341.71      343.39      3.74 o 
   4   7   1      378.93      386.37      4.36 o 
   5   7   1       13.89        9.76      5.22 o 
   6   7   1       14.78       17.80      3.63 o 
   7   7   1       20.00       19.77      4.19 o 
   8   7   1        1.16        3.66      8.93 o 
   0   8   1       31.74       33.17      3.07 o 
   1   8   1     1314.35     1339.76     12.65 o 
   2   8   1      792.21      852.56     11.22 o 
   3   8   1       10.52       11.34      3.65 o 
   4   8   1       67.54       59.63      3.51 o 
   5   8   1       78.49       93.08      3.77 o 
   6   8   1        0.72       -1.90      4.82 o 
   7   8   1       31.21       36.02     15.92 o 
   8   8   1       13.52        7.71      6.96 o 
   0   9   1       67.20       61.82      4.03 o 
   1   9   1     1200.83     1231.61     16.50 o 
   2   9   1       89.74       88.80      2.78 o 
   3   9   1       34.25       42.96      2.91 o 
   4   9   1      126.49      121.12      3.82 o 
   5   9   1       54.91       63.47      4.31 o 
   6   9   1       11.01       15.96      4.20 o 
   7   9   1       13.69       14.26      8.59 o 
   0  10   1      116.38      108.04      4.18 o 
   1  10   1      310.87      357.92      4.85 o 
   2  10   1      454.55      411.31      4.45 o 
   3  10   1        4.61       -1.01      4.81 o 
   4  10   1       93.32       81.42      3.70 o 
   5  10   1        1.70       -5.14      5.14 o 
   6  10   1        9.80        0.30      5.80 o 
   7  10   1        0.57        2.14      7.12 o 
   0  11   1        5.01        7.36      5.03 o 
   1  11   1      737.39      732.54     10.91 o 
   2  11   1      942.18      928.76      9.90 o 
   3  11   1      143.99      152.62      3.99 o 
   4  11   1      141.23      135.88      4.04 o 
   5  11   1       61.13       66.16      3.79 o 
   6  11   1        3.97       -7.07      7.99 o 
   7  11   1       43.94       45.10      6.41 o 
   0  12   1        4.90        4.63      4.53 o 
   1  12   1      324.86      300.09      4.68 o 
   2  12   1        9.24        7.99      4.64 o 
   3  12   1        6.95        6.13      4.10 o 
   4  12   1       30.98       25.64      3.96 o 
   5  12   1      195.59      200.35      4.88 o 
   6  12   1        0.23       -4.54     11.17 o 
   7  12   1        5.43       -9.73     18.49 o 
   0  13   1        0.86       -0.85      6.02 o 
   1  13   1      215.01      223.89      6.65 o 
   2  13   1      119.12      114.32      4.02 o 
   3  13   1       34.48       34.86      3.90 o 
   4  13   1       57.27       66.28      3.87 o 
   5  13   1       25.44       32.28      4.04 o 
   6  13   1       21.07        9.81     12.25 o 
   0  14   1        0.14       -2.48      7.09 o 
   1  14   1      161.50      158.95      4.36 o 
   2  14   1      660.36      609.98      7.54 o 
   3  14   1       15.06       12.78      6.17 o 
   4  14   1      421.83      408.70      6.33 o 
   5  14   1       12.13       14.39      9.58 o 
   6  14   1        2.31        0.97      8.01 o 
   0  15   1        2.69      -10.87     10.87 o 
   1  15   1        4.41       -3.72      5.70 o 
   2  15   1       84.29       71.62      4.09 o 
   3  15   1       26.02       26.18      4.38 o 
   4  15   1       68.93       58.78      6.91 o 
   5  15   1       23.70        4.24     13.85 o 
   0  16   1       21.02       20.48      6.79 o 
   1  16   1      626.54      583.05      8.88 o 
   2  16   1       12.79        8.74      5.69 o 
   3  16   1        9.26        7.41      5.34 o 
   4  16   1       22.23       -8.39     13.79 o 
   5  16   1       83.47       80.05      7.65 o 
   0  17   1       21.45       15.96     12.24 o 
   1  17   1       35.44       28.22      6.75 o 
   2  17   1       23.21       13.89      6.90 o 
   3  17   1       36.38       35.83      8.49 o 
   4  17   1       37.50       42.88      6.89 o 
   0  18   1       20.03       21.57      5.97 o 
   1  18   1        2.92        6.66      7.76 o 
   2  18   1       98.70      104.95      7.53 o 
   3  18   1       28.55       39.39      6.93 o 
   0  19   1        0.44      -14.74     14.74 o 
   1  19   1       50.12       76.62      8.62 o 
   0   0   2    26647.25    23480.59    377.43 o 
   1   0   2       21.98       13.82      1.67 o 
   2   0   2     1347.81     1375.26     18.84 o 
   3   0   2      520.38      516.93      7.55 o 
   4   0   2     3243.53     3398.21     54.76 o 
   5   0   2      149.02      157.87      6.68 o 
   6   0   2      941.98      882.17     13.21 o 
   7   0   2        0.05       -0.39      7.41 o 
   8   0   2        7.95      -17.16     17.16 o 
   0   1   2     3483.62     3661.04     21.58 o 
   1   1   2     2104.18     2054.15      9.27 o 
   2   1   2    11045.43    10915.69     46.72 o 
   3   1   2      694.13      658.14      7.15 o 
   4   1   2      660.37      690.88      7.31 o 
   5   1   2      218.45      203.96      3.57 o 
   6   1   2      108.87      100.70      3.90 o 
   7   1   2       35.91       28.36      5.70 o 
   8   1   2        9.73        0.78     10.73 o 
   0   2   2     1997.25     1858.55     15.18 o 
   1   2   2      238.87      270.11      2.86 o 
   2   2   2      421.25      524.60      5.59 o 
   3   2   2      108.38       92.56      2.17 o 
   4   2   2        0.76        1.32      2.64 o 
   5   2   2       37.64       37.86      3.80 o 
   6   2   2       10.60        3.84      4.09 o 
   7   2   2       48.58       50.51      3.82 o 
   8   2   2        4.30       15.19      6.92 o 
   0   3   2     3196.49     3018.00     16.04 o 
   1   3   2      351.49      322.35      3.65 o 
   2   3   2      214.14      202.93      2.26 o 
   3   3   2      292.41      310.75      3.30 o 
   4   3   2       69.51       72.06      3.08 o 
   5   3   2      138.19      139.56      3.42 o 
   6   3   2       32.78       30.70      4.80 o 
   7   3   2        9.75        2.17      5.28 o 
   8   3   2        7.42      -11.14     11.63 o 
   0   4   2      457.07      455.58      6.82 o 
   1   4   2      823.57      857.85      7.74 o 
   2   4   2       92.31       99.69      1.99 o 
   3   4   2     1717.97     1675.11     13.44 o 
   4   4   2       52.37       53.95      2.56 o 
   5   4   2      234.74      217.54      3.79 o 
   6   4   2       26.67       25.60      3.44 o 
   7   4   2       15.65       24.20      3.62 o 
   8   4   2        3.81       -8.19      8.19 o 
   0   5   2     4657.02     4172.87     41.87 o 
   1   5   2     1412.86     1480.05     10.53 o 
   2   5   2     1456.93     1329.22     11.12 o 
   3   5   2       50.21       47.84      2.19 o 
   4   5   2      196.99      188.12      4.16 o 
   5   5   2      193.72      186.86      3.92 o 
   6   5   2      103.42      113.10      5.41 o 
   7   5   2        2.40       -7.14      7.14 o 
   8   5   2        1.44       -4.49      6.61 o 
   0   6   2     2052.18     2068.66     25.77 o 
   1   6   2     2064.14     2067.17     15.44 o 
   2   6   2      272.28      267.09      2.96 o 
   3   6   2     2484.00     2419.59     17.33 o 
   4   6   2       56.08       52.44      2.98 o 
   5   6   2       62.62       60.00      3.50 o 
   6   6   2      106.53      102.74      4.56 o 
   7   6   2        6.46       -1.98      5.71 o 
   8   6   2       24.61       36.93      6.06 o 
   0   7   2      139.65      177.24      3.63 o 
   1   7   2      137.42      172.56      2.69 o 
   2   7   2      622.51      600.57      6.24 o 
   3   7   2      500.08      470.45      4.95 o 
   4   7   2       22.80       25.06      4.00 o 
   5   7   2       73.63       71.97      3.55 o 
   6   7   2       67.65       75.66      3.72 o 
   7   7   2        0.49       -4.75      5.03 o 
   8   7   2        4.77       19.19      8.44 o 
   0   8   2      124.57      168.75      3.91 o 
   1   8   2      411.49      411.24      4.44 o 
   2   8   2       30.38       26.88      3.00 o 
   3   8   2      632.87      671.40      7.67 o 
   4   8   2      341.12      342.97      4.58 o 
   5   8   2       57.07       52.45      3.52 o 
   6   8   2      124.38      126.39      4.14 o 
   7   8   2       11.63        7.48      4.66 o 
   8   8   2        8.60        9.97      6.13 o 
   0   9   2      512.55      545.76     10.75 o 
   1   9   2      334.92      336.74      3.68 o 
   2   9   2      437.36      411.54      5.21 o 
   3   9   2      996.32      990.62     10.40 o 
   4   9   2        2.57        3.21      4.30 o 
   5   9   2      131.41      149.47      4.67 o 
   6   9   2       55.77       58.96      3.86 o 
   7   9   2        2.54       -6.09      8.68 o 
   0  10   2      367.73      344.42      5.51 o 
   1  10   2       69.79       80.22      2.91 o 
   2  10   2      134.80      135.73      3.37 o 
   3  10   2       85.51       81.31      3.55 o 
   4  10   2       22.17       18.36      5.06 o 
   5  10   2       16.74       19.70      4.50 o 
   6  10   2        4.36       -0.06      6.50 o 
   7  10   2       18.34       27.77      9.58 o 
   0  11   2     2529.29     2582.56     29.07 o 
   1  11   2       16.47       19.02      5.59 o 
   2  11   2      162.29      177.54      5.03 o 
   3  11   2      222.26      214.93      4.86 o 
   4  11   2      155.94      156.75      4.17 o 
   5  11   2       14.39        6.71      4.23 o 
   6  11   2       20.57       24.51     10.23 o 
   7  11   2       12.57       32.27     12.30 o 
   0  12   2      297.13      273.47      6.42 o 
   1  12   2      215.03      201.76      4.24 o 
   2  12   2       69.25       71.97      3.67 o 
   3  12   2      261.72      257.78      4.63 o 
   4  12   2       15.99       11.05      4.82 o 
   5  12   2       20.15       14.49      5.67 o 
   6  12   2       15.14       -8.45     12.04 o 
   0  13   2      675.71      645.24      9.45 o 
   1  13   2      162.25      179.54      4.40 o 
   2  13   2      154.69      141.63      4.13 o 
   3  13   2       10.53       12.90      4.29 o 
   4  13   2       22.87       22.29      5.40 o 
   5  13   2        6.05       10.95      6.28 o 
   6  13   2       14.24        3.33      8.37 o 
   0  14   2      247.78      204.73      6.34 o 
   1  14   2       16.76       11.70      4.49 o 
   2  14   2       26.58       21.15      4.51 o 
   3  14   2       97.01       97.19      4.21 o 
   4  14   2       92.93       94.35      5.94 o 
   5  14   2       60.25       55.71      6.61 o 
   6  14   2       38.89       25.23      9.90 o 
   0  15   2      176.13      153.44      6.27 o 
   1  15   2       23.24       22.38      4.10 o 
   2  15   2       51.30       45.05      3.84 o 
   3  15   2       15.32        9.94      9.45 o 
   4  15   2       31.46       22.94     10.55 o 
   5  15   2        6.95       12.89      6.20 o 
   0  16   2      173.64      185.54      6.69 o 
   1  16   2      140.02      128.87      4.51 o 
   2  16   2       47.37       56.16      4.43 o 
   3  16   2      166.60      156.24      5.12 o 
   4  16   2        1.73        0.74      9.04 o 
   0  17   2      387.53      380.66     13.74 o 
   1  17   2        8.52        9.73      6.48 o 
   2  17   2      241.49      252.79      8.23 o 
   3  17   2        4.51        0.08      9.41 o 
   4  17   2        7.06        8.88      8.32 o 
   0  18   2        0.93      -33.72     44.36 o 
   1  18   2        6.34       18.91      8.78 o 
   2  18   2       18.33       28.78     10.55 o 
   3  18   2       11.14       -7.91     14.51 o 
   0  19   2       80.03       88.14      7.32 o 
   1  19   2       37.09       31.37     11.92 o 
   1   0   3      527.60      457.97      6.62 o 
   2   0   3      711.12      793.58     12.02 o 
   3   0   3        0.15        1.04      3.25 o 
   4   0   3      493.15      529.60      8.82 o 
   5   0   3      405.66      413.14      6.41 o 
   6   0   3      198.61      200.18      6.14 o 
   7   0   3      167.14      172.69      6.20 o 
   8   0   3      111.41       86.43      9.05 o 
   0   1   3       10.09        3.07      3.46 o 
   1   1   3     3827.16     3608.59     15.63 o 
   2   1   3      898.92      896.01      8.18 o 
   3   1   3      157.07      136.22      2.74 o 
   4   1   3     1134.55     1107.88     10.72 o 
   5   1   3      224.73      208.33      3.70 o 
   6   1   3       95.93       85.16      3.70 o 
   7   1   3       26.12       26.89      6.42 o 
   8   1   3        1.27        3.38      8.43 o 
   0   2   3        3.07       14.90      3.14 o 
   1   2   3    11997.26    11773.96     45.63 o 
   2   2   3      287.47      228.90      2.43 o 
   3   2   3      802.52      759.93      7.91 o 
   4   2   3       62.14       62.74      2.44 o 
   5   2   3      166.72      163.26      3.57 o 
   6   2   3       10.10        9.96      3.52 o 
   7   2   3       22.74       31.06      3.78 o 
   8   2   3        1.38        6.70      9.10 o 
   0   3   3       84.28       76.93      2.51 o 
   1   3   3      496.00      512.16      5.48 o 
   2   3   3     2215.93     2214.62     12.87 o 
   3   3   3        8.54       12.95      2.08 o 
   4   3   3      231.35      231.97      3.33 o 
   5   3   3      212.88      217.92      3.79 o 
   6   3   3        4.08        3.97      3.97 o 
   7   3   3       34.07       35.73      3.55 o 
   8   3   3        6.84       13.91      5.69 o 
   0   4   3        7.04       -0.67      3.83 o 
   1   4   3      911.63      940.99      8.30 o 
   2   4   3       92.95      113.12      2.76 o 
   3   4   3       39.14       40.31      2.21 o 
   4   4   3      173.61      162.14      3.35 o 
   5   4   3      281.40      274.91      4.26 o 
   6   4   3       78.01       83.25      3.60 o 
   7   4   3       47.88       43.59      3.72 o 
   8   4   3       15.34       -9.13      9.13 o 
   0   5   3       10.27        8.20      3.06 o 
   1   5   3     1429.01     1492.10     12.26 o 
   2   5   3      770.63      817.32      8.06 o 
   3   5   3      117.81      119.51      2.95 o 
   4   5   3      236.43      224.66      3.75 o 
   5   5   3        2.34       -5.49      5.49 o 
   6   5   3       16.24       17.36      4.38 o 
   7   5   3       74.89       73.43      4.64 o 
   8   5   3        4.85      -12.24     12.24 o 
   0   6   3       27.32       28.97      4.59 o 
   1   6   3       91.68      106.62      2.17 o 
   2   6   3      931.70      938.57      9.10 o 
   3   6   3       62.34       58.38      2.62 o 
   4   6   3      100.24      109.73      3.13 o 
   5   6   3      399.91      362.92      4.85 o 
   6   6   3        1.64        6.31      4.52 o 
   7   6   3       25.03       13.62      5.69 o 
   8   6   3       20.41        7.27      9.58 o 
   0   7   3        0.91        5.44      3.01 o 
   1   7   3       16.25       18.41      2.02 o 
   2   7   3      182.02      171.35      2.83 o 
   3   7   3       64.69       61.12      4.06 o 
   4   7   3       50.85       72.04      3.10 o 
   5   7   3       22.71       19.02      4.17 o 
   6   7   3        6.32        6.70      4.24 o 
   7   7   3       12.58        9.41      4.54 o 
   8   7   3        1.08      -11.32     13.18 o 
   0   8   3       18.19       13.80      6.36 o 
   1   8   3      861.89      868.08     10.31 o 
   2   8   3      215.74      211.13      3.16 o 
   3   8   3       51.39       43.47      2.83 o 
   4   8   3      253.40      258.02      4.34 o 
   5   8   3      199.50      200.58      4.36 o 
   6   8   3        9.06       14.66      4.01 o 
   7   8   3       39.11       35.19      5.71 o 
   8   8   3        8.09       10.89     18.04 o 
   0   9   3       44.77       44.32      3.41 o 
   1   9   3      313.59      361.95      3.94 o 
   2   9   3       78.33       81.73      3.77 o 
   3   9   3       15.23       11.87      5.77 o 
   4   9   3      196.66      196.05      4.17 o 
   5   9   3       11.80       22.78      5.24 o 
   6   9   3        8.72       11.38      5.19 o 
   7   9   3        5.32       15.10      6.81 o 
   0  10   3        9.96       -8.43      8.50 o 
   1  10   3      113.40      116.79      3.16 o 
   2  10   3      181.28      159.79      3.52 o 
   3  10   3      135.69      137.35      5.48 o 
   4  10   3      172.95      170.63      4.19 o 
   5  10   3       92.04       94.06      3.89 o 
   6  10   3       33.75       42.93      3.94 o 
   7  10   3       19.99       22.98     14.69 o 
   0  11   3        5.52       -6.86      9.17 o 
   1  11   3       95.73       90.31      3.93 o 
   2  11   3      672.42      673.35     10.23 o 
   3  11   3       17.68       15.45      5.88 o 
   4  11   3      116.12      118.68      3.92 o 
   5  11   3       49.27       53.38      3.79 o 
   6  11   3        0.85       -6.81      6.81 o 
   7  11   3        1.61        7.62      7.66 o 
   0  12   3        2.11        3.66      8.86 o 
   1  12   3      378.40      376.84      4.93 o 
   2  12   3      300.52      286.85      4.73 o 
   3  12   3      258.94      274.33      4.66 o 
   4  12   3       37.70       36.94      4.32 o 
   5  12   3       86.85       91.70      4.50 o 
   6  12   3       12.64        2.85      9.06 o 
   0  13   3       18.89       12.05      8.05 o 
   1  13   3       49.69       45.78      3.59 o 
   2  13   3      130.13      121.14      3.99 o 
   3  13   3       12.40       13.56      4.41 o 
   4  13   3       62.95       67.49      3.94 o 
   5  13   3      105.88      111.62      4.73 o 
   6  13   3       12.73       14.75      7.60 o 
   0  14   3       13.49       13.18      5.12 o 
   1  14   3        5.46       -5.30      5.30 o 
   2  14   3       40.30       37.63      5.46 o 
   3  14   3        3.18        1.75      5.55 o 
   4  14   3       69.11       75.46      4.43 o 
   5  14   3       21.69       19.39      6.49 o 
   6  14   3       39.13       33.32      6.76 o 
   0  15   3        0.23        0.68      6.30 o 
   1  15   3      178.90      185.48      5.27 o 
   2  15   3       66.03       61.50      9.88 o 
   3  15   3        5.12        4.31      5.44 o 
   4  15   3       42.33       30.12     14.58 o 
   5  15   3        3.41       19.58      5.91 o 
   0  16   3        4.96        3.67      6.28 o 
   1  16   3       34.97       26.17      8.23 o 
   2  16   3      154.10      152.14      5.05 o 
   3  16   3       34.73       14.47      7.89 o 
   4  16   3       54.57       67.84      7.67 o 
   0  17   3       31.46       32.30      5.85 o 
   1  17   3       53.36       75.97      6.63 o 
   2  17   3       94.20       91.28      6.83 o 
   3  17   3        8.40        6.96      7.77 o 
   4  17   3      102.80       97.06     16.75 o 
   0  18   3        3.23        0.52      7.57 o 
   1  18   3        8.07        0.31      9.97 o 
   2  18   3       85.57      106.21     14.31 o 
   3  18   3        4.12        7.60     11.52 o 
   0  19   3        0.27      -10.24     10.24 o 
   1  19   3       79.18       87.22      7.39 o 
   0   0   4     4889.10     4748.20     28.80 o 
   1   0   4      354.94      349.44      6.84 o 
   2   0   4      144.64      135.40      4.32 o 
   3   0   4     2179.01     2075.70     20.22 o 
   4   0   4     1204.28     1101.06     15.55 o 
   5   0   4      125.42      118.80      6.44 o 
   6   0   4      362.42      337.33      7.17 o 
   7   0   4       79.35       98.27      5.65 o 
   8   0   4       12.71      -20.64     20.64 o 
   0   1   4      217.49      212.48      3.35 o 
   1   1   4      226.85      216.52      2.28 o 
   2   1   4      596.80      531.14      5.62 o 
   3   1   4     1681.26     1623.16     13.78 o 
   4   1   4       48.74       36.90      2.39 o 
   5   1   4      316.72      302.81      4.12 o 
   6   1   4       24.87       18.62      3.95 o 
   7   1   4       11.42        9.53      5.12 o 
   8   1   4       25.86       16.26      9.58 o 
   0   2   4       23.83       17.77      2.42 o 
   1   2   4      434.73      447.28      5.35 o 
   2   2   4      438.58      425.39      8.12 o 
   3   2   4      135.23      129.54      2.70 o 
   4   2   4      175.35      168.60      2.98 o 
   5   2   4       44.71       46.37      2.91 o 
   6   2   4        6.73        5.03      3.99 o 
   7   2   4      110.04      112.65      9.13 o 
   8   2   4        2.94       12.43      6.91 o 
   0   3   4     1663.76     1492.73     13.73 o 
   1   3   4      495.91      543.57      5.79 o 
   2   3   4      635.00      599.73      6.27 o 
   3   3   4     1107.12     1137.39     11.51 o 
   4   3   4        0.71       -2.32      6.01 o 
   5   3   4      153.64      150.11      3.77 o 
   6   3   4       15.16       11.58      3.72 o 
   7   3   4        0.41        1.91      4.31 o 
   8   3   4        1.78       -6.38     11.50 o 
   0   4   4      348.26      450.06      7.52 o 
   1   4   4       60.81       56.41      1.78 o 
   2   4   4      419.05      408.91      5.45 o 
   3   4   4      302.42      297.21      3.23 o 
   4   4   4      572.67      571.70      6.02 o 
   5   4   4       47.26       46.95      3.25 o 
   6   4   4       78.10       76.96      3.77 o 
   7   4   4       22.18       22.27      8.35 o 
   8   4   4        2.09       -1.84      8.79 o 
   0   5   4     1337.41     1358.54     14.92 o 
   1   5   4       42.11       47.81      1.87 o 
   2   5   4      274.36      233.25      2.76 o 
   3   5   4       48.68       47.61      2.39 o 
   4   5   4       80.79       81.14      2.96 o 
   5   5   4       53.01       64.06      3.40 o 
   6   5   4       43.20       44.93      3.42 o 
   7   5   4       16.84       14.85      5.81 o 
   8   5   4        2.86       -8.99      9.42 o 
   0   6   4     3488.05     3649.45     67.89 o 
   1   6   4      405.43      485.44      5.51 o 
   2   6   4       71.84       67.33      2.31 o 
   3   6   4       63.57       57.68      2.56 o 
   4   6   4      131.17      129.86      3.33 o 
   5   6   4       20.78       25.25      3.39 o 
   6   6   4       32.26       23.62      5.25 o 
   7   6   4        9.54        5.42      6.21 o 
   8   6   4        1.02       -6.49      9.51 o 
   0   7   4      527.60      543.25      8.05 o 
   1   7   4      203.92      207.31      2.86 o 
   2   7   4      508.35      512.67      7.59 o 
   3   7   4      372.96      372.85      4.09 o 
   4   7   4       23.40       30.18      4.62 o 
   5   7   4        1.61        2.27      4.02 o 
   6   7   4        8.58       -8.20      8.20 o 
   7   7   4       31.09       21.47      5.80 o 
   8   7   4        2.88        3.79      7.69 o 
   0   8   4       19.92       30.47      4.83 o 
   1   8   4      234.96      228.68      3.13 o 
   2   8   4      307.98      282.90      3.55 o 
   3   8   4      677.99      702.69      8.04 o 
   4   8   4        2.67       -1.39      5.77 o 
   5   8   4       54.43       50.21      3.42 o 
   6   8   4       30.49       32.95      3.57 o 
   7   8   4       18.37        5.09      9.29 o 
   0   9   4      424.80      535.82      9.84 o 
   1   9   4        3.09        4.00      2.67 o 
   2   9   4      130.92      156.07      3.60 o 
   3   9   4      100.12       92.35      3.33 o 
   4   9   4       15.46       15.43      5.54 o 
   5   9   4       44.86       42.24      3.62 o 
   6   9   4       89.88       85.75      4.16 o 
   7   9   4        7.87        3.22      6.29 o 
   0  10   4      820.08      758.96     13.45 o 
   1  10   4        7.83        7.26      3.76 o 
   2  10   4      750.03      767.35     10.22 o 
   3  10   4       46.93       50.39      3.80 o 
   4  10   4      263.00      260.65      4.68 o 
   5  10   4       73.00       72.04      4.10 o 
   6  10   4      115.59      121.79      4.70 o 
   7  10   4       44.59       35.62      6.41 o 
   0  11   4       92.91       94.67      4.81 o 
   1  11   4       28.16       28.70      3.26 o 
   2  11   4       50.14       52.07      4.01 o 
   3  11   4       14.08       10.18      4.04 o 
   4  11   4       28.54       20.48      5.97 o 
   5  11   4        7.66        8.94      6.75 o 
   6  11   4        5.36        3.21      6.86 o 
   7  11   4        2.73      -12.95     12.95 o 
   0  12   4      556.30      528.53     12.88 o 
   1  12   4      761.18      761.58      8.14 o 
   2  12   4       57.84       52.64      6.13 o 
   3  12   4      479.19      470.81      5.55 o 
   4  12   4       41.87       51.44      3.65 o 
   5  12   4       12.41       17.15      5.50 o 
   6  12   4       40.01       32.58      7.99 o 
   0  13   4       37.84       41.03      4.81 o 
   1  13   4      417.98      384.66      5.22 o 
   2  13   4       28.39       16.84      5.97 o 
   3  13   4      811.62      806.15      8.51 o 
   4  13   4       10.86        9.75      4.62 o 
   5  13   4      110.58      124.56      4.91 o 
   6  13   4       13.60       -5.69      9.68 o 
   0  14   4      124.16      116.92      7.17 o 
   1  14   4        6.73       -0.08      5.43 o 
   2  14   4      220.74      223.58      5.84 o 
   3  14   4       86.42       92.22      4.21 o 
   4  14   4       43.32       38.27      4.40 o 
   5  14   4       33.30        9.31     16.51 o 
   0  15   4      429.92      430.73      8.23 o 
   1  15   4       82.06       86.07      4.06 o 
   2  15   4       50.14       57.31      3.94 o 
   3  15   4       54.42       61.28      7.43 o 
   4  15   4       18.09       14.04      7.34 o 
   5  15   4        9.71        2.68      9.52 o 
   0  16   4      198.85      210.30     10.15 o 
   1  16   4       14.64       13.84      4.48 o 
   2  16   4       15.80       14.57      4.52 o 
   3  16   4        3.08        1.84     11.50 o 
   4  16   4       36.42       25.53      8.46 o 
   0  17   4       45.20       39.83     24.40 o 
   1  17   4       40.53       45.99      6.33 o 
   2  17   4       24.26       30.79      5.99 o 
   3  17   4      102.62      105.66      7.30 o 
   0  18   4      284.99      305.27     10.63 o 
   1  18   4        9.56        2.87      9.95 o 
   2  18   4       12.21       15.89      7.22 o 
   0  19   4       65.53       89.66      7.84 o 
   1   0   5      503.97      513.35      7.79 o 
   2   0   5     1726.37     1712.39     19.33 o 
   3   0   5        0.91       -0.27      4.04 o 
   4   0   5       81.17       82.51      3.91 o 
   5   0   5      352.69      361.92      6.44 o 
   6   0   5      151.92      137.48      5.65 o 
   7   0   5       11.46        4.74      7.41 o 
   8   0   5       56.69       25.60     24.83 o 
   0   1   5      102.15      104.46      2.71 o 
   1   1   5     1465.98     1295.51      9.39 o 
   2   1   5      791.55      803.10      7.93 o 
   3   1   5      246.87      219.02      2.81 o 
   4   1   5      857.89      795.39      8.36 o 
   5   1   5      207.65      184.44      4.16 o 
   6   1   5        5.63       -3.50      4.94 o 
   7   1   5       50.61       50.21      6.88 o 
   8   1   5       10.09       -0.29      8.67 o 
   0   2   5        0.05       -1.92      3.51 o 
   1   2   5     5854.15     5675.29     23.66 o 
   2   2   5     1152.27     1177.08     13.61 o 
   3   2   5      267.31      266.17      3.00 o 
   4   2   5       60.19       59.95      2.63 o 
   5   2   5       79.86       81.71      3.40 o 
   6   2   5        7.33        9.52      4.32 o 
   7   2   5        3.09       -4.06      5.34 o 
   8   2   5        0.30        0.63      8.94 o 
   0   3   5       38.31       29.99      2.36 o 
   1   3   5      307.32      389.47      4.85 o 
   2   3   5      670.61      640.71      6.77 o 
   3   3   5       72.26       78.37      2.37 o 
   4   3   5      154.61      149.21      3.35 o 
   5   3   5       43.02       42.81      3.42 o 
   6   3   5       53.05       51.96      3.59 o 
   7   3   5       20.59       14.38      4.11 o 
   8   3   5       19.19       12.61      7.34 o 
   0   4   5        9.35        5.18      2.60 o 
   1   4   5     1027.27      980.09      9.44 o 
   2   4   5     2283.95     2462.50     15.48 o 
   3   4   5      778.39      770.63      8.16 o 
   4   4   5      376.08      354.51      4.02 o 
   5   4   5      124.72      131.72      3.74 o 
   6   4   5       16.24       13.89      3.94 o 
   7   4   5        3.43       -2.79      5.55 o 
   8   4   5       33.00       37.16      5.99 o 
   0   5   5       30.73       39.54      2.71 o 
   1   5   5      150.89      144.02      2.64 o 
   2   5   5       16.23       16.76      3.40 o 
   3   5   5        5.13        6.56      3.57 o 
   4   5   5       44.89       41.38      5.92 o 
   5   5   5       67.73       67.00      3.52 o 
   6   5   5        3.43        1.54      4.92 o 
   7   5   5       28.49       31.85      4.11 o 
   8   5   5        3.26      -11.90     11.90 o 
   0   6   5        2.45        1.12      3.62 o 
   1   6   5      773.54      836.60     11.52 o 
   2   6   5     2032.76     2080.28     15.80 o 
   3   6   5        0.46        7.04      2.47 o 
   4   6   5      271.48      256.19      3.95 o 
   5   6   5       42.17       38.25      3.57 o 
   6   6   5       20.05       17.48      6.99 o 
   7   6   5       29.21       32.45      4.17 o 
   8   6   5        6.18       13.21      7.65 o 
   0   7   5        1.06        1.47      6.40 o 
   1   7   5      591.75      647.91      7.04 o 
   2   7   5      310.17      333.47      3.64 o 
   3   7   5       11.15       17.83      5.00 o 
   4   7   5      150.17      140.40      5.05 o 
   5   7   5      316.73      325.07      5.54 o 
   6   7   5        1.10       -1.08      6.00 o 
   7   7   5       34.04       30.02     15.54 o 
   8   7   5        0.12        5.43      8.78 o 
   0   8   5        3.09        0.23      4.04 o 
   1   8   5      585.89      595.11      6.27 o 
   2   8   5       45.07       40.78      2.68 o 
   3   8   5       37.92       42.46      2.91 o 
   4   8   5       59.21       49.33      3.82 o 
   5   8   5      118.82      122.15      4.56 o 
   6   8   5       23.68       31.88      3.60 o 
   7   8   5       30.56       30.21      9.58 o 
   0   9   5       34.84       39.47      3.63 o 
   1   9   5      305.92      277.73      3.75 o 
   2   9   5      257.61      254.46      3.84 o 
   3   9   5       87.06       87.49      3.47 o 
   4   9   5      276.45      281.74      4.56 o 
   5   9   5       47.52       55.39      4.77 o 
   6   9   5       97.90      109.04      4.53 o 
   7   9   5        7.83        8.05     25.27 o 
   0  10   5       43.38       42.53      4.11 o 
   1  10   5       34.01       43.40      4.05 o 
   2  10   5      448.95      441.67      4.78 o 
   3  10   5       58.95       60.26      4.85 o 
   4  10   5      214.71      214.66      4.39 o 
   5  10   5      168.82      174.65      4.53 o 
   6  10   5        2.21        0.11      5.98 o 
   7  10   5       41.46       49.84      6.62 o 
   0  11   5       13.93       14.09      7.25 o 
   1  11   5       30.37       48.74      3.62 o 
   2  11   5       13.06       23.42      5.85 o 
   3  11   5        9.19        8.74      4.03 o 
   4  11   5        0.43       -3.90      4.59 o 
   5  11   5       16.17       13.18      4.18 o 
   6  11   5       32.76       47.90      7.73 o 
   7  11   5       12.12      -12.08     13.72 o 
   0  12   5        9.40       -7.49      7.52 o 
   1  12   5     1538.32     1515.29     15.63 o 
   2  12   5      136.72      148.28      5.06 o 
   3  12   5      101.17      109.94      5.03 o 
   4  12   5       65.55       57.73      3.96 o 
   5  12   5      320.78      308.67      5.84 o 
   6  12   5        1.97        2.36      8.79 o 
   0  13   5        5.64        7.88      5.29 o 
   1  13   5     2310.09     2258.37     22.63 o 
   2  13   5      106.29      111.26      3.94 o 
   3  13   5       33.47       38.48      3.81 o 
   4  13   5       35.92       45.53      3.92 o 
   5  13   5        8.53       16.58      6.96 o 
   6  13   5        4.18        6.77      8.70 o 
   0  14   5        2.46       -2.09      4.73 o 
   1  14   5      341.77      352.05      5.32 o 
   2  14   5       20.25       -0.59      5.66 o 
   3  14   5       69.45       67.04      3.99 o 
   4  14   5       20.25       20.73      4.50 o 
   5  14   5        2.30        3.86     13.19 o 
   0  15   5        7.32       14.28      8.37 o 
   1  15   5      122.35      117.00      4.31 o 
   2  15   5      144.68      136.98      5.17 o 
   3  15   5        8.78        9.63      6.16 o 
   4  15   5       19.01       16.50      7.72 o 
   5  15   5       27.83       46.28      6.48 o 
   0  16   5       23.51       24.96     13.21 o 
   1  16   5      129.26      130.16      4.81 o 
   2  16   5       23.90       23.15      4.55 o 
   3  16   5        9.41       21.45      7.89 o 
   4  16   5       11.57      -14.28     14.28 o 
   0  17   5        7.00        7.81      8.86 o 
   1  17   5      135.69      133.78     13.05 o 
   2  17   5       15.98       13.53      6.89 o 
   3  17   5       21.07       17.19     13.34 o 
   0  18   5       12.05       21.84      6.99 o 
   1  18   5      126.32      124.22      7.52 o 
   2  18   5      181.15      214.99      8.63 o 
   0   0   6    10792.77    10649.90     67.51 o 
   1   0   6      103.59      105.76      2.79 o 
   2   0   6      336.46      335.05      4.92 o 
   3   0   6      131.63      150.12      3.69 o 
   4   0   6      298.49      344.37      5.43 o 
   5   0   6        1.49       -0.75      6.95 o 
   6   0   6        6.27        7.33      6.22 o 
   7   0   6       37.76       47.94      5.30 o 
   8   0   6        1.25        0.68     15.62 o 
   0   1   6      709.92      717.19      9.82 o 
   1   1   6        5.67        2.50      2.87 o 
   2   1   6     1458.03     1384.97     11.46 o 
   3   1   6      691.48      642.54      6.77 o 
   4   1   6      235.51      265.98      3.98 o 
   5   1   6      176.41      172.79      4.81 o 
   6   1   6      266.83      257.72      4.66 o 
   7   1   6        1.44        2.06      5.25 o 
   8   1   6       12.44        0.77      9.02 o 
   0   2   6     2673.14     2741.57     23.27 o 
   1   2   6     1470.92     1468.14     10.99 o 
   2   2   6      581.47      618.68      6.55 o 
   3   2   6     1180.61     1243.91     12.45 o 
   4   2   6      128.16      135.14      3.16 o 
   5   2   6       33.88       28.26      7.26 o 
   6   2   6       39.69       47.44      4.88 o 
   7   2   6       15.32       16.12      4.88 o 
   8   2   6       12.63       17.04      8.21 o 
   0   3   6     3859.96     4186.81     25.18 o 
   1   3   6      375.06      408.59      4.44 o 
   2   3   6      927.67      930.23      8.82 o 
   3   3   6       33.84       42.57      2.34 o 
   4   3   6       29.27       35.27      2.68 o 
   5   3   6        5.86       -5.17      5.88 o 
   6   3   6       10.30        7.10      4.21 o 
   7   3   6       14.88       18.36      5.35 o 
   8   3   6        0.50      -11.64     11.64 o 
   0   4   6     7222.53     7529.15     42.76 o 
   1   4   6      626.66      686.29      7.33 o 
   2   4   6     1323.49     1342.78     16.46 o 
   3   4   6     1454.60     1513.59     14.27 o 
   4   4   6      294.64      307.92      3.99 o 
   5   4   6       66.76       77.57      4.09 o 
   6   4   6      311.92      310.61      4.95 o 
   7   4   6       17.23       15.25      7.21 o 
   8   4   6        6.00       11.53      7.19 o 
   0   5   6     1968.51     1969.37     19.66 o 
   1   5   6      260.25      266.20      2.96 o 
   2   5   6      657.35      776.00      8.09 o 
   3   5   6      449.15      440.71      5.03 o 
   4   5   6       21.09       26.99      3.43 o 
   5   5   6       24.29       22.89      4.11 o 
   6   5   6        0.91        0.89      3.84 o 
   7   5   6       18.46       10.10      4.42 o 
   8   5   6        2.08       -5.17     11.78 o 
   0   6   6     2496.22     2800.38     31.24 o 
   1   6   6       20.32       21.18      2.29 o 
   2   6   6      366.48      395.65      4.03 o 
   3   6   6      586.33      610.18      6.55 o 
   4   6   6      164.73      146.05      3.75 o 
   5   6   6      326.14      309.82      5.27 o 
   6   6   6       37.96       35.48      3.75 o 
   7   6   6        1.82       -4.06      6.46 o 
   8   6   6        8.10       14.88      7.71 o 
   0   7   6     4316.51     4446.49     32.22 o 
   1   7   6      260.58      264.02      3.33 o 
   2   7   6      254.26      286.58      3.95 o 
   3   7   6      831.26      808.74      8.53 o 
   4   7   6        4.88       -2.02      7.11 o 
   5   7   6       57.55       62.46      3.40 o 
   6   7   6       20.63       10.32      8.67 o 
   7   7   6       28.99       29.45      9.90 o 
   0   8   6      281.21      256.32      5.88 o 
   1   8   6      452.32      447.96      4.76 o 
   2   8   6       10.81        8.99      4.26 o 
   3   8   6      619.64      628.46      6.65 o 
   4   8   6        6.42        6.32      7.27 o 
   5   8   6       63.32       76.19      5.90 o 
   6   8   6       33.01       36.21      9.01 o 
   7   8   6        0.70      -11.39     11.39 o 
   0   9   6     2481.25     2312.54     26.71 o 
   1   9   6        9.94        7.48      3.63 o 
   2   9   6      818.37      803.58      8.37 o 
   3   9   6      151.96      144.25      3.94 o 
   4   9   6      185.75      183.03      4.26 o 
   5   9   6       36.17       37.17      6.02 o 
   6   9   6       81.70       80.67      4.36 o 
   7   9   6        5.47       24.42      6.45 o 
   0  10   6     2070.28     2117.47     28.18 o 
   1  10   6      338.14      340.93      4.31 o 
   2  10   6      552.24      545.86      5.75 o 
   3  10   6      545.87      562.68     11.52 o 
   4  10   6       91.64       98.93      3.89 o 
   5  10   6       28.32       36.37      3.86 o 
   6  10   6      129.31      132.08      5.13 o 
   7  10   6       26.98       18.71      8.35 o 
   0  11   6        7.43        9.28      6.02 o 
   1  11   6       10.66        1.35      5.11 o 
   2  11   6        6.23        3.08      4.82 o 
   3  11   6       52.04       55.48      4.16 o 
   4  11   6      110.94      115.88      5.35 o 
   5  11   6        0.61       -5.53      5.53 o 
   6  11   6       94.39      110.72      6.83 o 
   0  12   6      322.04      341.19     10.07 o 
   1  12   6      925.61      886.32     15.02 o 
   2  12   6       97.04      107.33      3.92 o 
   3  12   6     2191.84     2134.77     21.18 o 
   4  12   6       10.04       -0.16      7.39 o 
   5  12   6      217.79      210.97      5.37 o 
   6  12   6       47.33       46.28      6.41 o 
   0  13   6      389.18      395.39      8.13 o 
   1  13   6      271.48      270.64      4.81 o 
   2  13   6       58.57       61.24      4.03 o 
   3  13   6      214.07      218.95      4.78 o 
   4  13   6       30.80       34.36      4.26 o 
   5  13   6       26.16       14.41     11.27 o 
   6  13   6       22.64       12.27      7.52 o 
   0  14   6        8.92       -8.03     10.39 o 
   1  14   6        5.19       -3.07      4.50 o 
   2  14   6       70.75       65.18      3.92 o 
   3  14   6       20.40       16.03      4.21 o 
   4  14   6        0.92       -5.54      5.54 o 
   5  14   6       67.18       77.85      8.06 o 
   0  15   6      101.05       91.66      5.91 o 
   1  15   6       38.66       19.73      5.75 o 
   2  15   6       16.28       10.04      4.69 o 
   3  15   6       95.10       94.38      4.58 o 
   4  15   6       29.56       38.08      6.27 o 
   5  15   6        1.70       -1.05     10.33 o 
   0  16   6       24.62       20.71      5.91 o 
   1  16   6        9.71        9.57      6.65 o 
   2  16   6       45.02       56.72      7.92 o 
   3  16   6       71.74       71.04      6.75 o 
   4  16   6       30.05       28.13      8.94 o 
   0  17   6        4.37        2.94      6.40 o 
   1  17   6        1.47        1.41      9.19 o 
   2  17   6       11.43      -10.00     13.66 o 
   3  17   6       27.98       27.60      6.62 o 
   0  18   6      233.93      248.16      8.64 o 
   1  18   6       38.39       43.27      6.55 o 
   2  18   6       92.60       97.84      7.45 o 
   1   0   7       25.16       25.82      3.22 o 
   2   0   7     2155.72     2168.29     21.06 o 
   3   0   7       34.45       32.67      3.20 o 
   4   0   7        9.27       12.13      7.09 o 
   5   0   7        3.48        9.99      5.08 o 
   6   0   7       15.06       18.52      6.04 o 
   7   0   7        2.74       -7.73      7.73 o 
   8   0   7        2.75       -2.23     16.17 o 
   0   1   7       46.58       44.60      2.64 o 
   1   1   7      605.30      575.57      7.14 o 
   2   1   7     2087.05     2410.28     17.55 o 
   3   1   7       67.68       82.88      3.16 o 
   4   1   7      794.94      819.19     12.85 o 
   5   1   7        9.41       -3.70      8.01 o 
   6   1   7        3.30        3.07      5.09 o 
   7   1   7        3.20        6.18      5.55 o 
   8   1   7        6.93       11.33      8.54 o 
   0   2   7       11.39        3.23      3.63 o 
   1   2   7      548.67      559.57      5.93 o 
   2   2   7      769.24      740.46      7.89 o 
   3   2   7       71.24       81.42      2.56 o 
   4   2   7      255.45      230.70      3.93 o 
   5   2   7       28.89       36.39      5.35 o 
   6   2   7       19.68       27.84      3.71 o 
   7   2   7       11.08       13.65      4.35 o 
   8   2   7       17.11        9.83      9.31 o 
   0   3   7       56.14       59.55      2.79 o 
   1   3   7      566.03      613.71      6.48 o 
   2   3   7      197.46      209.43      2.83 o 
   3   3   7      132.68      120.57      3.21 o 
   4   3   7       54.28       61.48      2.98 o 
   5   3   7      108.95      111.69      3.67 o 
   6   3   7        5.03       -3.69      4.97 o 
   7   3   7        5.79        1.01      9.62 o 
   8   3   7        7.67        5.70      9.30 o 
   0   4   7       17.10       18.68      2.79 o 
   1   4   7     6741.44     7146.04     43.94 o 
   2   4   7     2943.34     3262.36     19.45 o 
   3   4   7      505.54      550.68      6.22 o 
   4   4   7     1242.20     1281.84     18.03 o 
   5   4   7      155.51      142.66      3.99 o 
   6   4   7       19.41       17.36      4.11 o 
   7   4   7        9.54        5.12      4.33 o 
   8   4   7        7.21       -3.27     10.39 o 
   0   5   7       33.28       27.13      2.99 o 
   1   5   7      393.02      367.20      4.66 o 
   2   5   7      327.61      329.80      3.60 o 
   3   5   7       10.88       14.73      4.69 o 
   4   5   7      200.83      220.35      4.04 o 
   5   5   7       82.68       79.77      3.71 o 
   6   5   7       13.00        3.57      7.07 o 
   7   5   7        2.30       -4.29      5.80 o 
   8   5   7        5.48        0.30      7.82 o 
   0   6   7       18.85       10.23      3.96 o 
   1   6   7      337.27      368.90      3.82 o 
   2   6   7      421.77      434.20      4.62 o 
   3   6   7      714.08      752.04      9.20 o 
   4   6   7       83.10       77.19      4.55 o 
   5   6   7       33.66       35.70      3.43 o 
   6   6   7       35.19       37.99      5.90 o 
   7   6   7       41.68       38.66      5.92 o 
   0   7   7       35.81       42.81      3.35 o 
   1   7   7      430.47      410.34      4.41 o 
   2   7   7      302.55      318.57      3.89 o 
   3   7   7        0.74       -0.94      5.00 o 
   4   7   7       66.17       77.53      3.57 o 
   5   7   7      172.40      163.34      4.29 o 
   6   7   7        2.09       -0.20      5.34 o 
   7   7   7       22.54       14.57      7.24 o 
   0   8   7        0.02       -1.36      6.36 o 
   1   8   7     1747.35     1828.78     16.88 o 
   2   8   7       91.38       94.27      3.10 o 
   3   8   7       92.94      101.60      4.76 o 
   4   8   7      170.55      177.65      5.11 o 
   5   8   7       38.16       33.20      5.40 o 
   6   8   7       43.96       50.11      5.54 o 
   7   8   7       20.15        9.32      7.35 o 
   0   9   7       59.86       48.06      4.25 o 
   1   9   7       45.71       48.06      3.03 o 
   2   9   7      125.24      126.11      5.48 o 
   3   9   7        2.59        2.31      4.56 o 
   4   9   7       32.19       27.19      4.36 o 
   5   9   7        2.34        2.19      4.89 o 
   6   9   7       41.90       38.17      5.88 o 
   7   9   7        2.56      -11.11     12.30 o 
   0  10   7        7.90       -5.55      6.97 o 
   1  10   7     1926.72     1930.84     19.41 o 
   2  10   7     1319.98     1340.93     14.47 o 
   3  10   7       28.19       20.34      5.09 o 
   4  10   7      939.24      971.69     10.12 o 
   5  10   7      310.97      316.72      8.13 o 
   6  10   7        7.76       10.36      8.83 o 
   7  10   7       45.03       32.99     11.03 o 
   0  11   7        5.43        9.06      8.90 o 
   1  11   7       68.85       69.79      3.72 o 
   2  11   7      482.39      439.08      5.37 o 
   3  11   7       34.47       38.42      3.74 o 
   4  11   7      272.70      281.68      5.65 o 
   5  11   7       70.95       64.71      4.48 o 
   6  11   7        3.74       -9.35      9.35 o 
   0  12   7        7.63        2.56      8.31 o 
   1  12   7     4363.51     4200.21     29.71 o 
   2  12   7      226.02      239.73      4.66 o 
   3  12   7      271.84      277.98      5.08 o 
   4  12   7      237.75      262.15      5.12 o 
   5  12   7      290.65      292.84      8.96 o 
   6  12   7        6.12        2.51     10.23 o 
   0  13   7        0.78       -6.74      7.73 o 
   1  13   7       28.95       19.45      5.03 o 
   2  13   7      132.85      124.44      4.19 o 
   3  13   7        0.95        2.25      4.30 o 
   4  13   7       63.27       59.60      4.96 o 
   5  13   7        0.73       -5.89     12.19 o 
   0  14   7        1.91       -0.52      6.40 o 
   1  14   7      349.22      348.82      5.57 o 
   2  14   7       34.13       34.27      3.94 o 
   3  14   7      141.05      151.10      4.95 o 
   4  14   7      117.96      118.67      8.46 o 
   5  14   7       28.73       -3.24     14.45 o 
   0  15   7        1.16        9.76      6.51 o 
   1  15   7        9.70       10.80      4.43 o 
   2  15   7      119.32      123.01      4.75 o 
   3  15   7       17.94       11.58      8.91 o 
   4  15   7       77.70       80.02      6.89 o 
   0  16   7        1.79       -1.66     14.58 o 
   1  16   7        4.66        5.40      4.87 o 
   2  16   7       15.90        3.99      9.07 o 
   3  16   7       19.12       22.08      6.80 o 
   4  16   7       60.32       48.73     10.82 o 
   0  17   7       58.61       59.88     13.21 o 
   1  17   7        2.06       -3.83      8.87 o 
   2  17   7       14.45       18.95      6.98 o 
   3  17   7        0.39       13.90      8.04 o 
   0  18   7        0.02        3.81      9.99 o 
   1  18   7        0.39        5.73     10.01 o 
   0   0   8      327.76      304.54      6.57 o 
   1   0   8        0.15       -5.71      5.98 o 
   2   0   8      515.87      532.90      7.99 o 
   3   0   8       52.47       55.19      3.55 o 
   4   0   8       92.71       79.67      4.39 o 
   5   0   8        8.39       13.57      4.91 o 
   6   0   8       26.68       36.33     10.79 o 
   7   0   8        0.49       14.42      6.20 o 
   8   0   8        3.75       25.42     11.44 o 
   0   1   8     2849.27     3440.81     29.07 o 
   1   1   8      259.64      242.44      2.81 o 
   2   1   8      193.64      215.46      2.88 o 
   3   1   8      912.82      940.74      9.89 o 
   4   1   8       36.18       34.42      2.91 o 
   5   1   8      162.56      166.89      3.99 o 
   6   1   8       47.53       51.52      5.90 o 
   7   1   8        0.36        0.18      4.97 o 
   8   1   8        0.61        8.60     13.69 o 
   0   2   8     1913.38     1931.95     24.24 o 
   1   2   8       44.60       60.86      2.17 o 
   2   2   8      831.03      824.15      8.87 o 
   3   2   8      167.67      168.02      3.10 o 
   4   2   8       12.11        6.02      4.82 o 
   5   2   8       18.78       16.08      4.17 o 
   6   2   8       16.96       11.97      5.77 o 
   7   2   8       10.55        9.70      5.80 o 
   8   2   8        4.39        0.70     10.71 o 
   0   3   8     1391.49     1496.55     17.99 o 
   1   3   8       58.55       62.28      2.17 o 
   2   3   8      479.27      454.32      4.88 o 
   3   3   8       55.83       52.79      3.54 o 
   4   3   8        6.10        4.66      3.11 o 
   5   3   8        1.16       -3.87      4.87 o 
   6   3   8       48.00       50.90      3.55 o 
   7   3   8       29.20       19.21      5.98 o 
   8   3   8       23.36       18.34     14.19 o 
   0   4   8     5494.84     6289.19     36.56 o 
   1   4   8      189.62      220.30      2.96 o 
   2   4   8     1025.89     1140.57     12.98 o 
   3   4   8     1083.67     1094.93     11.48 o 
   4   4   8       92.45       96.40      3.72 o 
   5   4   8       52.41       46.27      4.56 o 
   6   4   8       47.17       47.32      3.62 o 
   7   4   8       45.37       58.24      4.21 o 
   8   4   8        0.04        0.57     12.56 o 
   0   5   8      267.87      223.07      4.25 o 
   1   5   8      766.17      758.00      7.86 o 
   2   5   8       92.29      110.75      2.83 o 
   3   5   8      581.92      547.45      5.77 o 
   4   5   8       23.79       25.58      4.12 o 
   5   5   8       20.14       15.83      3.80 o 
   6   5   8       59.50       64.37      8.01 o 
   7   5   8       12.72       11.75      8.21 o 
   0   6   8      175.29      195.98      4.46 o 
   1   6   8      174.69      175.61      3.08 o 
   2   6   8      199.51      189.93      3.38 o 
   3   6   8      115.97      111.50      3.25 o 
   4   6   8       26.11       29.99      4.59 o 
   5   6   8       97.35       99.03      4.40 o 
   6   6   8        6.05        3.70      5.12 o 
   7   6   8       10.16       14.00      7.74 o 
   0   7   8       24.73       35.95      6.35 o 
   1   7   8      275.03      307.44      3.79 o 
   2   7   8       89.33       88.06      3.94 o 
   3   7   8      493.13      498.42      5.41 o 
   4   7   8       41.46       44.02      4.87 o 
   5   7   8       82.39       77.71      4.44 o 
   6   7   8       60.06       59.21      5.91 o 
   7   7   8       13.90       25.53      7.41 o 
   0   8   8       41.79       48.77      5.94 o 
   1   8   8      174.62      184.57      3.55 o 
   2   8   8      401.71      405.84      4.65 o 
   3   8   8      269.78      269.15      4.48 o 
   4   8   8       75.32       79.99      3.60 o 
   5   8   8       26.85       32.80      6.14 o 
   6   8   8       12.28        7.17      5.48 o 
   7   8   8        6.15       -1.95      7.65 o 
   0   9   8      293.83      250.50      5.71 o 
   1   9   8       45.06       56.98      3.19 o 
   2   9   8       70.91       81.63      3.65 o 
   3   9   8       32.20       24.93      7.05 o 
   4   9   8      101.87       93.30      3.77 o 
   5   9   8       41.03       45.40      6.00 o 
   6   9   8       28.27       39.82     13.53 o 
   7   9   8        8.17        1.24      8.37 o 
   0  10   8     3347.25     3363.35     35.28 o 
   1  10   8      953.38      924.75     12.57 o 
   2  10   8     1426.65     1421.18     21.90 o 
   3  10   8     1382.97     1330.82     17.37 o 
   4  10   8       22.06       28.27      4.09 o 
   5  10   8       66.49       65.66      4.38 o 
   6  10   8      141.45      149.71      7.18 o 
   0  11   8     2231.87     2136.78     31.08 o 
   1  11   8       25.92       22.38      4.03 o 
   2  11   8      643.85      647.98      9.30 o 
   3  11   8       45.29       56.16      4.03 o 
   4  11   8        2.94       -5.61      5.61 o 
   5  11   8       42.26       49.66      4.26 o 
   6  11   8       76.53       80.61      6.68 o 
   0  12   8      249.41      255.87      6.55 o 
   1  12   8      291.42      268.99      4.85 o 
   2  12   8      108.24      120.02      4.14 o 
   3  12   8     1122.63     1073.14     15.60 o 
   4  12   8       23.56       26.28      3.94 o 
   5  12   8       79.36       62.36      6.55 o 
   6  12   8       57.92       75.68     10.01 o 
   0  13   8       38.40       34.90      5.09 o 
   1  13   8      109.30      108.11      4.04 o 
   2  13   8       35.22       38.20      4.06 o 
   3  13   8      117.43      114.76      4.39 o 
   4  13   8        4.02        0.38      5.32 o 
   5  13   8       16.78        0.76      9.87 o 
   0  14   8        1.20       -2.39     10.44 o 
   1  14   8       54.60       61.77      3.92 o 
   2  14   8       13.69       15.63      4.30 o 
   3  14   8      381.51      387.43      6.93 o 
   4  14   8       13.80        6.93      7.76 o 
   5  14   8      130.90      154.09      8.78 o 
   0  15   8      874.99      891.59     17.96 o 
   1  15   8        2.71       -2.48      7.30 o 
   2  15   8      212.82      213.74      6.23 o 
   3  15   8       45.66       48.33      7.57 o 
   4  15   8        0.90        6.64     12.88 o 
   0  16   8       13.17       10.23      9.80 o 
   1  16   8        3.90        7.34      7.51 o 
   2  16   8       44.99       41.48      9.90 o 
   3  16   8        0.52       -4.09     10.90 o 
   0  17   8       13.59       16.72      6.84 o 
   1  17   8        5.43      -10.59     10.59 o 
   2  17   8       13.35       11.73     10.79 o 
   0  18   8      166.22      176.70      8.36 o 
   1   0   9       31.65       39.25      3.07 o 
   2   0   9       37.28       36.01      3.78 o 
   3   0   9       21.13       22.25      8.29 o 
   4   0   9       54.21       59.53      4.67 o 
   5   0   9        2.12        6.20      5.64 o 
   6   0   9       55.52       59.49      5.23 o 
   7   0   9       11.97       32.88      6.14 o 
   8   0   9       11.74       -4.45     11.34 o 
   0   1   9       70.46       75.90      3.13 o 
   1   1   9     1564.56     1564.56     13.66 o 
   2   1   9       47.85       82.43      3.29 o 
   3   1   9       45.49       49.63      2.68 o 
   4   1   9      163.88      169.93      3.87 o 
   5   1   9      170.60      176.27      4.12 o 
   6   1   9        6.10       -3.07      4.77 o 
   7   1   9       16.88        8.51      7.02 o 
   8   1   9        3.85       12.71      7.71 o 
   0   2   9        1.75       -5.38      6.04 o 
   1   2   9      946.37      974.49      9.76 o 
   2   2   9       46.32       48.73      2.36 o 
   3   2   9       95.61       98.62      3.40 o 
   4   2   9        5.33        4.14      4.35 o 
   5   2   9       49.21       48.38      3.33 o 
   6   2   9       27.47       22.17      4.98 o 
   7   2   9       12.20       19.47      7.23 o 
   8   2   9        7.55       10.65      8.95 o 
   0   3   9       68.43       64.93      3.35 o 
   1   3   9      191.59      213.85      2.96 o 
   2   3   9      403.14      436.98      4.57 o 
   3   3   9       23.45       16.92      3.24 o 
   4   3   9      279.02      287.08      4.43 o 
   5   3   9      114.22      102.29      3.75 o 
   6   3   9       95.54       99.75      3.99 o 
   7   3   9        8.65       11.05      8.62 o 
   0   4   9       13.63        9.07      6.76 o 
   1   4   9      408.86      469.55      4.93 o 
   2   4   9     1230.07     1359.36     13.72 o 
   3   4   9       42.86       50.10      3.74 o 
   4   4   9      105.90      121.39      3.77 o 
   5   4   9      283.04      292.39      4.76 o 
   6   4   9        9.56       -1.31      5.44 o 
   7   4   9       46.56       51.78      9.18 o 
   0   5   9       27.66       35.22      3.35 o 
   1   5   9     2895.64     2886.67     25.01 o 
   2   5   9       10.55       19.25      3.19 o 
   3   5   9       73.79       72.67      3.17 o 
   4   5   9       43.48       57.86      3.40 o 
   5   5   9        9.18        5.15      5.23 o 
   6   5   9        0.39        4.47      5.01 o 
   7   5   9        7.56        8.03     11.19 o 
   0   6   9        1.06        8.37      6.52 o 
   1   6   9      226.20      206.46      3.35 o 
   2   6   9      167.57      171.86      4.16 o 
   3   6   9       83.53       78.92      3.69 o 
   4   6   9      177.29      178.41      5.19 o 
   5   6   9      106.23      121.16      4.06 o 
   6   6   9        9.78       12.16      4.66 o 
   7   6   9       32.19       40.02      5.99 o 
   0   7   9       14.42       18.65      8.70 o 
   1   7   9     1967.52     2016.50     18.19 o 
   2   7   9       39.21       35.53      3.44 o 
   3   7   9      135.12      133.53      3.92 o 
   4   7   9      128.34      127.65      3.92 o 
   5   7   9       18.51       -7.64      7.64 o 
   6   7   9        2.59        4.64      5.24 o 
   7   7   9        9.92       14.92      6.53 o 
   0   8   9        0.96        1.89      6.12 o 
   1   8   9       19.88       27.34      2.88 o 
   2   8   9      199.74      202.71      4.09 o 
   3   8   9       41.89       40.11      4.20 o 
   4   8   9      130.84      128.63      4.38 o 
   5   8   9       77.41       71.02      6.43 o 
   6   8   9       19.11       28.87      5.57 o 
   7   8   9       11.01        4.92      7.95 o 
   0   9   9        1.04        5.53      5.71 o 
   1   9   9       84.73       87.80      3.75 o 
   2   9   9      688.24      686.10      7.25 o 
   3   9   9       50.17       48.25      3.45 o 
   4   9   9      186.74      220.55      4.56 o 
   5   9   9       13.25       11.04      5.00 o 
   6   9   9       41.36       38.07     17.92 o 
   0  10   9       55.64       58.10      6.38 o 
   1  10   9     1394.62     1327.25     16.18 o 
   2  10   9      366.66      341.58      5.03 o 
   3  10   9        2.10       -0.55      4.63 o 
   4  10   9      214.00      209.05      4.66 o 
   5  10   9      115.59      110.47      4.66 o 
   6  10   9        7.26       12.55     10.79 o 
   0  11   9       30.42       27.33      6.44 o 
   1  11   9       89.51       91.71      3.79 o 
   2  11   9      294.40      295.68      4.90 o 
   3  11   9       17.35       25.01      5.56 o 
   4  11   9      192.09      182.42      5.43 o 
   5  11   9       23.82       19.62      9.53 o 
   6  11   9       46.06       37.95      6.69 o 
   0  12   9        0.00      -10.24     10.24 o 
   1  12   9      139.51      135.65      4.47 o 
   2  12   9       44.45       48.98      5.97 o 
   3  12   9      100.74      105.26      4.58 o 
   4  12   9       72.59       74.76      4.85 o 
   5  12   9      164.74      176.82     10.39 o 
   0  13   9        0.90      -10.57     10.70 o 
   1  13   9      707.77      728.31      7.55 o 
   2  13   9       40.42       50.15      3.79 o 
   3  13   9       59.59       65.78      4.24 o 
   4  13   9       11.92       13.82      6.64 o 
   5  13   9       40.24       32.13      9.58 o 
   0  14   9        0.16        2.37      7.66 o 
   1  14   9      206.86      196.03      5.07 o 
   2  14   9        9.86        5.36      6.52 o 
   3  14   9        2.59        4.54      8.88 o 
   4  14   9       45.39       51.85      7.56 o 
   0  15   9        5.71        3.28      8.65 o 
   1  15   9       73.35       76.17      5.77 o 
   2  15   9      180.13      186.96      7.53 o 
   3  15   9        8.95       -9.82      9.82 o 
   4  15   9       48.77       49.18      7.89 o 
   0  16   9       31.20       38.50      6.05 o 
   1  16   9       25.76       18.49      8.46 o 
   2  16   9        6.15        9.57     10.90 o 
   3  16   9       23.31       12.37      9.74 o 
   0  17   9        0.02       -5.69      8.23 o 
   1  17   9       12.54       -1.69      8.24 o 
   2  17   9       44.52       30.64      8.11 o 
   0   0  10        0.12        2.87     16.46 o 
   1   0  10       42.68       43.80      3.20 o 
   2   0  10      145.02      133.55      4.25 o 
   3   0  10        0.70        0.07      4.69 o 
   4   0  10        6.99        5.14      5.83 o 
   5   0  10        0.08       -7.29     10.07 o 
   6   0  10       27.68       21.92     12.48 o 
   7   0  10        6.70       -6.39     16.74 o 
   1   1  10      120.34      129.10      3.49 o 
   2   1  10      177.42      172.43      3.13 o 
   3   1  10      358.51      386.52      4.31 o 
   4   1  10        8.38        7.85      5.01 o 
   5   1  10       16.72       17.16      3.58 o 
   6   1  10        1.67       -0.76      5.30 o 
   7   1  10        2.17       -2.76      7.26 o 
   0   2  10      171.72      159.67      4.04 o 
   1   2  10      151.68      152.31      2.93 o 
   2   2  10      507.17      554.98      5.70 o 
   3   2  10        3.31       -3.89      4.79 o 
   4   2  10      184.49      184.24      3.97 o 
   5   2  10       10.69        7.47      4.57 o 
   6   2  10       19.71       18.02      4.04 o 
   7   2  10       92.51       92.34      6.41 o 
   0   3  10        3.19       23.93      5.94 o 
   1   3  10      177.91      187.42      3.16 o 
   2   3  10       44.24       54.22      2.73 o 
   3   3  10      264.81      259.91      5.05 o 
   4   3  10       36.86       25.77      5.57 o 
   5   3  10       11.47        9.77      5.09 o 
   6   3  10        1.36       -1.76      6.01 o 
   7   3  10       25.99       33.36      5.88 o 
   0   4  10     1143.75     1232.07     16.67 o 
   1   4  10      207.49      224.88      3.38 o 
   2   4  10       43.88       43.66      3.15 o 
   3   4  10      442.63      448.95      5.00 o 
   4   4  10      138.82      152.41      3.97 o 
   5   4  10       57.66       64.00      3.64 o 
   6   4  10        5.72        2.21     15.48 o 
   7   4  10        9.27       -3.41      9.21 o 
   0   5  10      378.79      430.98      7.97 o 
   1   5  10      139.86      125.70      3.13 o 
   2   5  10      246.68      248.62      4.11 o 
   3   5  10      250.73      234.07      4.26 o 
   4   5  10        8.20        4.29      3.72 o 
   5   5  10       21.76        7.28      4.23 o 
   6   5  10        9.87       12.06      5.59 o 
   7   5  10        4.58       23.03      7.07 o 
   0   6  10      331.61      315.05      7.57 o 
   1   6  10      126.69      119.01      3.20 o 
   2   6  10      368.14      355.26      4.34 o 
   3   6  10       59.66       66.66      3.39 o 
   4   6  10        6.29        8.85      3.64 o 
   5   6  10       38.75       38.57      4.78 o 
   6   6  10       73.65       68.40      4.23 o 
   7   6  10       17.20       15.28     10.23 o 
   0   7  10        0.22       -5.39      8.63 o 
   1   7  10       81.02       81.49      3.93 o 
   2   7  10       33.44       31.45      4.61 o 
   3   7  10      110.04      109.80      3.74 o 
   4   7  10       18.89       14.81      3.96 o 
   5   7  10       19.08       12.86      9.81 o 
   6   7  10       18.52       13.67     12.24 o 
   7   7  10        1.64        8.49      8.99 o 
   0   8  10      962.87      940.36     13.92 o 
   1   8  10        5.70        9.52      5.70 o 
   2   8  10       46.43       53.05      5.36 o 
   3   8  10       42.01       36.93      3.35 o 
   4   8  10       34.09       36.69      3.80 o 
   5   8  10       15.50       12.11      6.24 o 
   6   8  10        7.06        8.95      6.76 o 
   0   9  10     2212.85     2173.74     29.43 o 
   1   9  10      151.55      150.20      3.99 o 
   2   9  10      256.35      254.65      4.55 o 
   3   9  10      104.29      103.44      3.77 o 
   4   9  10       60.57       71.84      3.82 o 
   5   9  10        3.45        0.10      5.63 o 
   6   9  10       54.87       67.69     13.45 o 
   0  10  10       13.96       28.30      5.64 o 
   1  10  10       85.06       74.56      3.70 o 
   2  10  10      133.28      138.88      4.19 o 
   3  10  10      153.43      152.33      4.24 o 
   4  10  10      252.20      263.33      5.05 o 
   5  10  10        1.59        5.44      4.30 o 
   6  10  10       75.89       55.72     15.06 o 
   0  11  10        0.73       -4.27      9.51 o 
   1  11  10       17.75       21.60      4.81 o 
   2  11  10       92.04       75.09      3.94 o 
   3  11  10       29.17       24.28      3.77 o 
   4  11  10        9.15        6.10      4.85 o 
   5  11  10       27.12       28.24      7.33 o 
   6  11  10        1.87        2.54      7.07 o 
   0  12  10      120.50      131.41      5.78 o 
   1  12  10      110.30      111.62      4.14 o 
   2  12  10      204.60      203.23      4.70 o 
   3  12  10       24.87       25.82      4.41 o 
   4  12  10       86.39       70.51      6.62 o 
   5  12  10       45.13       42.60      6.76 o 
   0  13  10       62.93       64.44      9.90 o 
   1  13  10       28.46       21.21      6.51 o 
   2  13  10        6.23        1.25      4.60 o 
   3  13  10       17.66        0.65      5.60 o 
   4  13  10        3.26        1.12      9.06 o 
   5  13  10       15.52        4.41      7.39 o 
   0  14  10       39.50       31.76      9.66 o 
   1  14  10       39.98       32.73      4.92 o 
   2  14  10       88.85       99.26      4.65 o 
   3  14  10       40.29       24.12      9.26 o 
   4  14  10       16.52       12.19      8.03 o 
   0  15  10      199.10      242.58     12.48 o 
   1  15  10       77.50       78.10      6.69 o 
   2  15  10       25.24       14.70     16.77 o 
   3  15  10       79.85       99.68      7.54 o 
   0  16  10      160.42      181.80      7.80 o 
   1  16  10        1.88        0.34     10.18 o 
   2  16  10       85.99      107.44      7.24 o 
   0  17  10       71.06       64.08      7.79 o 
   1  17  10        3.76      -16.72     16.72 o 
   1   0  11        3.93        0.60      4.83 o 
   2   0  11       40.58       43.88      4.08 o 
   3   0  11        2.26        3.72      6.49 o 
   4   0  11      103.19       88.71      5.23 o 
   5   0  11       20.31       25.52      6.36 o 
   6   0  11       69.41       69.17      5.99 o 
   7   0  11       22.35       21.97     30.13 o 
   0   1  11       25.19       18.28      7.17 o 
   1   1  11        1.14        4.59      5.03 o 
   2   1  11      103.34      103.30      3.00 o 
   3   1  11       62.80       59.98      3.28 o 
   4   1  11      137.30      129.57      3.82 o 
   5   1  11        3.72       -6.99      6.99 o 
   6   1  11       16.82       25.52      4.09 o 
   7   1  11        4.09        0.58     14.57 o 
   0   2  11        1.35       -7.65      7.65 o 
   1   2  11       13.40        9.34      2.94 o 
   2   2  11      281.66      259.87      3.79 o 
   3   2  11       32.35       40.04      5.32 o 
   4   2  11      149.99      141.67      4.45 o 
   5   2  11      387.72      438.62      5.67 o 
   6   2  11        3.41        3.08      4.65 o 
   7   2  11       55.16       54.19     15.36 o 
   0   3  11       17.79       13.49      4.91 o 
   1   3  11      159.82      172.38      4.59 o 
   2   3  11      600.53      592.26      6.20 o 
   3   3  11        9.46       -2.90      4.54 o 
   4   3  11      190.80      200.85      4.28 o 
   5   3  11       25.85       20.04      3.80 o 
   6   3  11        4.01       -0.05      5.78 o 
   7   3  11        2.70       -4.58      7.52 o 
   0   4  11       32.27       28.26      3.83 o 
   1   4  11      112.72      119.59      3.15 o 
   2   4  11      186.89      199.73      3.93 o 
   3   4  11      155.95      158.07      3.92 o 
   4   4  11        0.61      -11.76     11.76 o 
   5   4  11       75.24       74.38      7.12 o 
   6   4  11       33.58       30.54      4.10 o 
   7   4  11       18.35       -5.12      9.73 o 
   0   5  11       58.30       57.67      5.23 o 
   1   5  11      749.82      724.85      7.80 o 
   2   5  11       28.32       41.97      4.97 o 
   3   5  11       55.85       54.05      3.42 o 
   4   5  11       56.35       59.57      3.47 o 
   5   5  11       15.39        7.72      6.62 o 
   6   5  11        1.08       -2.79      5.35 o 
   7   5  11       13.97       16.04      7.73 o 
   0   6  11       13.59        8.90      6.53 o 
   1   6  11       39.25       34.13      4.52 o 
   2   6  11       16.74       15.50      3.18 o 
   3   6  11       84.63       82.80      3.57 o 
   4   6  11      154.40      153.26      4.14 o 
   5   6  11       36.54       33.30      4.32 o 
   6   6  11        5.06       -1.24      8.84 o 
   7   6  11        5.18       23.35     14.31 o 
   0   7  11       13.34       19.69      5.31 o 
   1   7  11      167.68      151.78      3.94 o 
   2   7  11      199.72      211.83      4.19 o 
   3   7  11       80.53       86.33      3.84 o 
   4   7  11        8.57        7.08      4.29 o 
   5   7  11       17.37       21.98      3.83 o 
   6   7  11        9.96       11.25      7.73 o 
   0   8  11       13.79        8.87     11.19 o 
   1   8  11       16.80       22.52      5.79 o 
   2   8  11      229.09      228.05      4.39 o 
   3   8  11      101.94       99.50      3.75 o 
   4   8  11        2.98       -1.10      4.78 o 
   5   8  11       65.06       55.30      4.17 o 
   6   8  11       11.81       21.50      6.51 o 
   0   9  11       58.77       66.84      4.95 o 
   1   9  11      348.90      358.28      6.80 o 
   2   9  11      637.53      623.05      6.42 o 
   3   9  11        1.99        2.97      5.42 o 
   4   9  11      212.99      212.28      7.78 o 
   5   9  11       44.20       40.39      4.16 o 
   6   9  11        3.89        0.19      7.68 o 
   0  10  11        2.11       -1.38      6.01 o 
   1  10  11       23.49       23.03      3.94 o 
   2  10  11       85.68       80.12      3.77 o 
   3  10  11        7.92        7.34      4.33 o 
   4  10  11       12.01       10.03      5.40 o 
   5  10  11       58.11       62.55      6.20 o 
   6  10  11       11.88       28.99      7.96 o 
   0  11  11        0.13      -10.47     10.47 o 
   1  11  11      348.75      321.02      5.10 o 
   2  11  11      162.76      154.23      4.85 o 
   3  11  11       35.33       43.25      3.82 o 
   4  11  11       37.65       49.35      4.48 o 
   5  11  11        2.50        8.04     12.72 o 
   0  12  11        4.35        8.47      5.31 o 
   1  12  11       17.44       15.62      4.40 o 
   2  12  11        9.51       11.82      7.17 o 
   3  12  11      206.91      226.07      5.37 o 
   4  12  11       67.75       59.75      6.26 o 
   5  12  11       29.27       27.48      8.78 o 
   0  13  11        0.68       -6.18     12.31 o 
   1  13  11      101.33       95.00      4.52 o 
   2  13  11       13.70        9.33      4.77 o 
   3  13  11        7.11       12.35      6.60 o 
   4  13  11       10.52        1.72      9.48 o 
   0  14  11        7.99        0.74      7.41 o 
   1  14  11       29.21       31.23      4.51 o 
   2  14  11        5.56        1.61      8.74 o 
   3  14  11       16.96       11.52      8.05 o 
   4  14  11       45.36       43.83     12.00 o 
   0  15  11        0.62       -4.17      7.37 o 
   1  15  11      283.21      277.63      9.76 o 
   2  15  11       35.24       48.53      8.78 o 
   3  15  11        0.09       -7.23      7.23 o 
   0  16  11        0.50        9.71     10.71 o 
   1  16  11       75.48       83.03      7.32 o 
   2  16  11       39.94       58.55      7.11 o 
   0   0  12      153.66      210.51      9.76 o 
   1   0  12       13.55       19.44      5.77 o 
   2   0  12        0.91        2.54      6.15 o 
   3   0  12        0.61       -2.04      5.74 o 
   4   0  12      380.91      374.60      7.25 o 
   5   0  12        4.47       13.69      6.93 o 
   6   0  12      111.33      120.49      6.55 o 
   7   0  12        3.66        9.67      9.98 o 
   0   1  12       22.09       19.29      4.07 o 
   1   1  12       17.98       17.71      2.76 o 
   2   1  12      169.35      173.37      3.82 o 
   3   1  12       59.77       58.38      3.40 o 
   4   1  12        0.91       -0.75      4.24 o 
   5   1  12       77.15       77.93      3.89 o 
   6   1  12       60.87       60.81      5.46 o 
   7   1  12        4.90       19.15      7.29 o 
   0   2  12      949.58      947.66     15.53 o 
   1   2  12      279.83      276.09      3.89 o 
   2   2  12       78.40       67.36      3.30 o 
   3   2  12     1016.14     1015.59     10.64 o 
   4   2  12       73.47       73.10      3.65 o 
   5   2  12       94.25      100.72      4.82 o 
   6   2  12      111.53      119.09      4.58 o 
   7   2  12       22.71       28.12     14.72 o 
   0   3  12     2436.64     2493.39     28.72 o 
   1   3  12       41.67       37.65      6.01 o 
   2   3  12      339.86      360.70      4.68 o 
   3   3  12      150.67      151.90      3.99 o 
   4   3  12      161.25      161.87      4.14 o 
   5   3  12       81.75       82.94     10.51 o 
   6   3  12       97.73      109.26      4.63 o 
   7   3  12       19.54        6.46      9.60 o 
   0   4  12        0.63        0.40      6.15 o 
   1   4  12      280.76      274.57      4.26 o 
   2   4  12       14.29       17.05      6.36 o 
   3   4  12       84.25       81.84      3.55 o 
   4   4  12        7.99        4.25      4.25 o 
   5   4  12        6.54        6.79      4.75 o 
   6   4  12        1.22      -10.28     10.84 o 
   7   4  12        4.94        8.83     14.95 o 
   0   5  12        1.25       -1.93      7.49 o 
   1   5  12      179.62      175.30      5.14 o 
   2   5  12       49.34       53.81      3.32 o 
   3   5  12       21.31       12.14      6.52 o 
   4   5  12       24.77       13.02      4.31 o 
   5   5  12       17.16        4.03      6.24 o 
   6   5  12       45.40       20.37      8.06 o 
   0   6  12        1.57       -5.73      5.73 o 
   1   6  12        8.21        7.12      4.78 o 
   2   6  12       94.78       83.77      3.81 o 
   3   6  12       60.00       48.65      5.19 o 
   4   6  12        9.38       10.29      4.73 o 
   5   6  12        9.00        4.53      5.01 o 
   6   6  12       44.85       40.21      7.01 o 
   0   7  12      895.73      958.48     18.04 o 
   1   7  12       74.15       79.47      4.53 o 
   2   7  12        9.49       10.85      3.50 o 
   3   7  12       53.10       58.74      3.52 o 
   4   7  12       68.91       71.90      3.92 o 
   5   7  12        6.45       12.76      3.90 o 
   6   7  12       33.40       37.69      9.81 o 
   0   8  12       22.24       34.08      4.67 o 
   1   8  12       58.78       51.23      3.64 o 
   2   8  12        1.98        3.12      4.84 o 
   3   8  12       57.05       46.25      3.60 o 
   4   8  12       50.71       53.96      6.93 o 
   5   8  12        2.36       -7.02      8.20 o 
   6   8  12       27.68       12.32     10.39 o 
   0   9  12      265.07      239.72      6.55 o 
   1   9  12       66.22       60.66      3.57 o 
   2   9  12      102.75       93.42      5.14 o 
   3   9  12      250.14      247.35      4.93 o 
   4   9  12       11.82       11.62      5.71 o 
   5   9  12       28.24       14.08      9.22 o 
   6   9  12       20.59       10.11      8.18 o 
   0  10  12      139.23      103.40      5.58 o 
   1  10  12       23.27       18.62      8.02 o 
   2  10  12        2.15        7.03      3.74 o 
   3  10  12      124.16      132.00      4.24 o 
   4  10  12       13.77       -3.04      7.12 o 
   5  10  12        4.62       -4.64     10.07 o 
   0  11  12      572.44      529.79      8.78 o 
   1  11  12       99.39       95.97      5.77 o 
   2  11  12       98.11       91.80      4.06 o 
   3  11  12      138.86      155.30      4.85 o 
   4  11  12        0.62        2.30      7.16 o 
   5  11  12       26.08       31.14     12.80 o 
   0  12  12      158.51      160.12      6.48 o 
   1  12  12      103.64      106.21      4.41 o 
   2  12  12       15.31        9.12      5.90 o 
   3  12  12       96.96      102.77      6.69 o 
   4  12  12       17.15       22.87     11.19 o 
   0  13  12       46.10       54.73      5.98 o 
   1  13  12       46.92       40.43      5.96 o 
   2  13  12       21.78       14.99      9.00 o 
   3  13  12        4.16        1.45      8.57 o 
   4  13  12       10.82       15.09     12.01 o 
   0  14  12       24.66       29.25      6.70 o 
   1  14  12       19.00       29.17      7.97 o 
   2  14  12        4.35       -9.20      9.20 o 
   3  14  12       37.06       46.20     17.85 o 
   0  15  12        0.08       -9.54      9.54 o 
   1  15  12       71.45       63.31      8.05 o 
   2  15  12        1.53        4.87      9.60 o 
   0  16  12        1.34        3.66      9.89 o 
   1   0  13        0.99       -2.04      8.37 o 
   2   0  13     1514.84     1458.35     22.71 o 
   3   0  13        5.98       -6.94      6.94 o 
   4   0  13      262.89      221.42      6.48 o 
   5   0  13       19.21       30.49      4.88 o 
   6   0  13        0.01      -16.68     16.68 o 
   7   0  13       20.95        9.05     13.39 o 
   0   1  13        2.68       -0.99      9.50 o 
   1   1  13       35.55       33.11      3.93 o 
   2   1  13        9.14        7.08      3.99 o 
   3   1  13       41.37       43.85      3.82 o 
   4   1  13      141.70      154.45      4.21 o 
   5   1  13       32.10       37.35      6.64 o 
   6   1  13        6.20       13.92      9.42 o 
   7   1  13       11.75       11.38      8.36 o 
   0   2  13       14.25        8.13      4.95 o 
   1   2  13     2012.93     2019.93     19.65 o 
   2   2  13      213.57      201.65      4.21 o 
   3   2  13       10.23       11.43      3.52 o 
   4   2  13       71.92       66.06      3.67 o 
   5   2  13      120.47      123.98      4.19 o 
   6   2  13       19.26       31.92      8.58 o 
   0   3  13        4.53        6.74      6.49 o 
   1   3  13       77.31       93.85      3.57 o 
   2   3  13     1031.40     1072.72     11.18 o 
   3   3  13      411.71      417.81      6.15 o 
   4   3  13      203.33      221.77      4.60 o 
   5   3  13       77.76       78.46      4.21 o 
   6   3  13        1.06        6.02      6.27 o 
   0   4  13        2.56        0.33      5.42 o 
   1   4  13      207.18      186.76      4.02 o 
   2   4  13      107.78      100.59      3.67 o 
   3   4  13        2.68       -3.15      7.14 o 
   4   4  13       17.78       15.04      5.37 o 
   5   4  13        7.61       -1.03      6.39 o 
   6   4  13        1.07       -9.66      9.66 o 
   0   5  13        6.44        9.58      6.91 o 
   1   5  13       88.73       71.21      3.55 o 
   2   5  13       65.47       70.34      3.48 o 
   3   5  13      158.86      155.42      4.04 o 
   4   5  13       45.63       43.20      3.57 o 
   5   5  13       15.64       24.58      4.09 o 
   6   5  13        0.26       -4.51      7.39 o 
   0   6  13        3.58        7.26      6.69 o 
   1   6  13      135.72      101.95      3.69 o 
   2   6  13       80.37       74.04      3.55 o 
   3   6  13       69.18       78.05      4.24 o 
   4   6  13       85.86       83.25      4.08 o 
   5   6  13       48.17       56.33      4.61 o 
   6   6  13       21.08       25.20      9.05 o 
   0   7  13        5.54       -8.70      8.70 o 
   1   7  13      253.48      261.44      4.56 o 
   2   7  13      280.38      273.50      4.73 o 
   3   7  13        2.44        7.71      3.79 o 
   4   7  13       22.87       20.23      4.93 o 
   5   7  13        5.62       -3.67      8.65 o 
   6   7  13        0.66      -12.48     12.48 o 
   0   8  13       13.04       15.21      4.87 o 
   1   8  13      293.47      276.35      5.32 o 
   2   8  13      511.24      472.01      5.74 o 
   3   8  13        9.74        8.03      4.37 o 
   4   8  13      142.19      140.99      4.75 o 
   5   8  13       12.58        1.56     14.13 o 
   6   8  13        1.68        1.56      9.69 o 
   0   9  13        0.14        5.66      5.83 o 
   1   9  13      161.21      147.90      4.21 o 
   2   9  13        7.22        0.89      4.67 o 
   3   9  13        2.00       -4.36      6.96 o 
   4   9  13       78.04       93.48      4.38 o 
   5   9  13       35.72       39.80      9.07 o 
   0  10  13       23.67       35.74      8.37 o 
   1  10  13      144.70      127.78      4.24 o 
   2  10  13       13.58       17.47      5.66 o 
   3  10  13        2.16       -6.02      6.02 o 
   4  10  13       13.15        5.25      8.97 o 
   5  10  13       64.65       69.36      6.82 o 
   0  11  13        7.77        7.11     14.09 o 
   1  11  13       70.48       65.51      4.04 o 
   2  11  13       92.76       90.76      4.38 o 
   3  11  13       16.94        5.00      7.57 o 
   4  11  13       16.78       17.40      6.61 o 
   0  12  13        0.56       -8.52      8.52 o 
   1  12  13      253.29      282.54      5.69 o 
   2  12  13      111.40       96.50      6.62 o 
   3  12  13        7.24        7.35      7.41 o 
   4  12  13       44.25       47.20      6.61 o 
   0  13  13        2.81        0.80     12.80 o 
   1  13  13        3.40        1.65      7.22 o 
   2  13  13       36.17       40.65      5.99 o 
   3  13  13       27.55       19.41      7.26 o 
   0  14  13        4.04       -2.87     33.20 o 
   1  14  13       37.53       46.43      8.86 o 
   2  14  13       56.72       72.43      6.62 o 
   0  15  13        0.18      -13.64     13.64 o 
   1  15  13       76.85       80.06      7.25 o 
   0   0  14     4767.89     4726.98     64.72 o 
   1   0  14        0.00        5.51      5.81 o 
   2   0  14      600.65      588.12      8.89 o 
   3   0  14        0.21       -7.63     10.63 o 
   4   0  14       55.66       48.42      5.44 o 
   5   0  14        3.11       10.92      6.19 o 
   6   0  14       20.56       36.95      7.89 o 
   0   1  14       13.70        8.25      7.07 o 
   1   1  14      170.55      161.80      3.99 o 
   2   1  14       15.26       16.78      4.96 o 
   3   1  14      433.28      452.95      5.50 o 
   4   1  14       17.25       10.31      3.88 o 
   5   1  14       86.20      106.18      5.33 o 
   6   1  14       19.27        2.91      9.99 o 
   0   2  14        0.93       -7.09      9.82 o 
   1   2  14      669.47      664.46      7.09 o 
   2   2  14       12.64        4.78      4.47 o 
   3   2  14      860.17      855.96     13.60 o 
   4   2  14       48.86       50.18      3.71 o 
   5   2  14       88.54       77.86      5.54 o 
   6   2  14        5.69      -10.53     10.53 o 
   0   3  14      461.04      463.03      7.60 o 
   1   3  14      394.24      364.20      4.95 o 
   2   3  14        2.75        4.63      3.51 o 
   3   3  14      384.71      382.71      6.85 o 
   4   3  14      139.39      147.24      4.36 o 
   5   3  14       17.61       24.86      6.54 o 
   6   3  14       30.79       23.15      9.90 o 
   0   4  14      217.29      182.30      5.78 o 
   1   4  14       37.32       41.68      3.30 o 
   2   4  14       37.31       30.30      4.67 o 
   3   4  14       33.45       42.39      4.66 o 
   4   4  14        0.85       -4.90      6.47 o 
   5   4  14       31.04       44.17      8.21 o 
   6   4  14        5.77       13.83      8.10 o 
   0   5  14       80.52       77.20      4.95 o 
   1   5  14       25.82       15.65     10.80 o 
   2   5  14        0.83       -4.98      4.98 o 
   3   5  14      248.12      248.45      6.84 o 
   4   5  14       26.32       22.27      5.35 o 
   5   5  14       32.26        9.96     11.09 o 
   6   5  14       19.93       29.83      6.11 o 
   0   6  14      251.07      218.65      6.20 o 
   1   6  14      267.52      242.95      4.51 o 
   2   6  14       49.87       44.67      3.47 o 
   3   6  14      151.72      140.58      4.19 o 
   4   6  14        6.66        2.25      4.33 o 
   5   6  14        2.80        1.50      9.34 o 
   6   6  14        2.37      -18.12     18.12 o 
   0   7  14      103.94       90.52      5.23 o 
   1   7  14       68.85       61.81      3.67 o 
   2   7  14        1.90        5.16      5.18 o 
   3   7  14       78.11       83.13      3.82 o 
   4   7  14       23.41       19.16      4.29 o 
   5   7  14        6.15        3.66      9.74 o 
   0   8  14     1869.96     1705.20     25.51 o 
   1   8  14       37.25       35.41      4.06 o 
   2   8  14      271.80      248.56      4.85 o 
   3   8  14       61.33       54.64      6.01 o 
   4   8  14        6.73       -7.58     13.44 o 
   5   8  14        7.28       -8.80      9.10 o 
   0   9  14        3.07      -13.77     13.77 o 
   1   9  14       59.37       59.67      3.72 o 
   2   9  14       70.86       69.36      5.66 o 
   3   9  14       86.91      102.07      4.48 o 
   4   9  14       10.70       -1.53      8.93 o 
   5   9  14       18.94        5.08      9.33 o 
   0  10  14        3.76        6.22     11.11 o 
   1  10  14       65.62       62.16      4.14 o 
   2  10  14        3.18       -2.10      5.10 o 
   3  10  14       66.22       57.64     11.89 o 
   4  10  14        0.52       -7.79      8.63 o 
   0  11  14        9.94        0.52      7.00 o 
   1  11  14       34.58       37.44      3.97 o 
   2  11  14       48.10       45.87      6.06 o 
   3  11  14       21.08       22.21     13.93 o 
   4  11  14       19.12       18.20      6.88 o 
   0  12  14       73.86       45.87     17.72 o 
   1  12  14        8.18        6.97     10.55 o 
   2  12  14       27.06        5.00      8.37 o 
   3  12  14       81.80       97.02      6.90 o 
   0  13  14      232.04      240.38      9.18 o 
   1  13  14        7.51       -0.77      9.09 o 
   2  13  14       32.66       13.15     26.65 o 
   3  13  14        8.22        1.36      9.84 o 
   0  14  14       77.63       93.65      8.35 o 
   1  14  14        6.13        0.09      7.20 o 
   1   0  15        1.71       -5.85      5.85 o 
   2   0  15     1143.69     1095.46     16.82 o 
   3   0  15        2.06       -7.44      7.44 o 
   4   0  15      164.95      169.89      6.41 o 
   5   0  15        3.15        0.84     15.78 o 
   6   0  15        0.43       -2.97     18.32 o 
   0   1  15       65.10       57.23     10.05 o 
   1   1  15      992.97      984.58     10.21 o 
   2   1  15       76.82       72.90      3.67 o 
   3   1  15      111.44      119.70      4.09 o 
   4   1  15      145.65      160.90      4.58 o 
   5   1  15       74.30       82.89      6.27 o 
   6   1  15       19.02       37.29     11.17 o 
   0   2  15       44.97       45.00      4.88 o 
   1   2  15     1438.74     1375.80     14.48 o 
   2   2  15       46.60       45.52      3.42 o 
   3   2  15       26.40       29.12      4.29 o 
   4   2  15        6.04        1.91      4.82 o 
   5   2  15       42.93       53.50      5.99 o 
   6   2  15       21.90       46.14      9.26 o 
   0   3  15       25.13       27.56      5.65 o 
   1   3  15     1798.60     1703.03     17.38 o 
   2   3  15      266.41      266.22      4.81 o 
   3   3  15       75.03       80.75      4.39 o 
   4   3  15       61.49       68.68      4.88 o 
   5   3  15       57.56       51.33      6.36 o 
   6   3  15        1.63       -4.28      9.16 o 
   0   4  15       45.87       49.22      4.88 o 
   1   4  15      391.20      401.99      5.33 o 
   2   4  15        1.19        5.78      4.46 o 
   3   4  15        8.65        5.04      4.37 o 
   4   4  15        2.90        2.30      5.73 o 
   5   4  15       10.42       -0.99      9.42 o 
   6   4  15        0.32        1.59      7.66 o 
   0   5  15        9.16        3.59      7.81 o 
   1   5  15      297.99      305.61      4.98 o 
   2   5  15       96.46       90.53      3.84 o 
   3   5  15       13.06       18.74      4.35 o 
   4   5  15       36.49       34.68      5.64 o 
   5   5  15       24.01       48.87      7.73 o 
   0   6  15        2.73        8.82      4.60 o 
   1   6  15      316.98      295.78      4.93 o 
   2   6  15       62.22       62.40      3.72 o 
   3   6  15        2.19       -7.42      7.42 o 
   4   6  15       41.24       34.98      7.03 o 
   5   6  15        1.74      -11.44     11.44 o 
   0   7  15        0.93       -8.71      8.94 o 
   1   7  15       36.05       37.66      3.75 o 
   2   7  15       46.32       47.64      3.64 o 
   3   7  15        1.32       -5.32      5.32 o 
   4   7  15      132.54      128.20      8.62 o 
   5   7  15       22.50       29.92      6.05 o 
   0   8  15        3.01        5.98      7.17 o 
   1   8  15       12.73       -6.48      6.48 o 
   2   8  15      137.49      113.88      4.53 o 
   3   8  15       11.08        8.06      6.11 o 
   4   8  15        3.93        7.57      7.33 o 
   5   8  15       22.02       24.49     10.55 o 
   0   9  15       29.54       38.53     13.54 o 
   1   9  15       25.65       26.20      5.27 o 
   2   9  15        7.81        2.40      5.82 o 
   3   9  15       28.94       19.04      5.71 o 
   4   9  15        0.96      -15.46     15.46 o 
   0  10  15        0.96       -1.28     10.39 o 
   1  10  15        9.85       15.36      6.48 o 
   2  10  15       19.10       20.75      6.20 o 
   3  10  15       13.19       13.68      7.38 o 
   4  10  15        6.69        0.27      9.18 o 
   0  11  15        2.18       -2.58     11.35 o 
   1  11  15        2.56        5.66      8.86 o 
   2  11  15       24.80       38.92      9.46 o 
   3  11  15        1.42        1.21      6.54 o 
   0  12  15        0.11      -11.00     12.06 o 
   1  12  15       13.51       30.57      8.34 o 
   2  12  15        4.37       -3.74      9.10 o 
   3  12  15        0.42       10.53      7.68 o 
   0  13  15        1.33       -4.66      9.61 o 
   1  13  15        7.39       -0.73     13.66 o 
   2  13  15      177.91      208.76      8.36 o 
   0   0  16      676.36      633.49     19.25 o 
   1   0  16        0.74       -6.87      8.19 o 
   2   0  16       33.12       17.46     11.71 o 
   3   0  16        0.24      -32.08     35.43 o 
   4   0  16      174.19      189.18      7.11 o 
   5   0  16        0.09       -5.10     17.16 o 
   0   1  16       83.92       77.48      5.40 o 
   1   1  16       28.14       30.79      7.22 o 
   2   1  16      279.62      285.52      6.67 o 
   3   1  16      256.40      285.35      5.25 o 
   4   1  16       42.11       40.49      4.04 o 
   5   1  16      113.29      116.96      6.97 o 
   0   2  16      119.97      108.22      5.43 o 
   1   2  16       57.98       52.28      3.62 o 
   2   2  16        4.08       -0.75      5.97 o 
   3   2  16       70.08       73.62      6.30 o 
   4   2  16        6.95        6.86      5.78 o 
   5   2  16        4.09        4.33      7.81 o 
   0   3  16      901.87      854.75     15.47 o 
   1   3  16      135.21      130.32      4.26 o 
   2   3  16      270.30      257.92      4.95 o 
   3   3  16      566.40      567.96      6.53 o 
   4   3  16       19.76       25.77      4.77 o 
   5   3  16       98.41       96.52      7.97 o 
   0   4  16       36.94       32.00      6.44 o 
   1   4  16       80.28       79.20      3.74 o 
   2   4  16        8.03       11.94      4.77 o 
   3   4  16       48.95       50.80      4.83 o 
   4   4  16       32.49       47.35      6.02 o 
   5   4  16        7.80        1.27      7.46 o 
   0   5  16      136.16      110.41      5.71 o 
   1   5  16      131.33      138.03      4.24 o 
   2   5  16       69.14       63.62      8.99 o 
   3   5  16       55.29       63.18      4.31 o 
   4   5  16        8.88       -2.04      8.91 o 
   5   5  16        3.76        1.97      6.61 o 
   0   6  16        5.25        1.91      7.52 o 
   1   6  16        5.28       -2.99      5.11 o 
   2   6  16        7.51        8.15      4.35 o 
   3   6  16        2.97        1.15      7.38 o 
   4   6  16        0.84        6.20      8.01 o 
   5   6  16        0.23      -13.11     13.11 o 
   0   7  16      213.65      177.76      6.48 o 
   1   7  16       26.90       20.22      8.01 o 
   2   7  16      249.69      245.17      6.40 o 
   3   7  16       54.22       80.47      6.81 o 
   4   7  16        2.15       -7.21     14.08 o 
   0   8  16        0.04       -4.97      7.66 o 
   1   8  16       13.66        9.51      4.87 o 
   2   8  16       14.49       23.31      5.61 o 
   3   8  16       10.99       -1.84      8.91 o 
   4   8  16       24.17       24.86      6.73 o 
   0   9  16      103.31       96.62      6.27 o 
   1   9  16       10.47       11.43      6.62 o 
   2   9  16      141.51      136.69      7.17 o 
   3   9  16        4.26       12.79      8.13 o 
   4   9  16       26.07       18.84      9.10 o 
   0  10  16       44.51       53.93      5.92 o 
   1  10  16        8.50        9.00      6.93 o 
   2  10  16        1.44        7.72     10.52 o 
   3  10  16       47.33       68.07      6.48 o 
   0  11  16       29.94       30.61      6.81 o 
   1  11  16        5.89       21.99      7.63 o 
   2  11  16        0.64        0.35      9.33 o 
   0  12  16       76.64       75.45      7.10 o 
   1  12  16        2.63      -10.04     11.60 o 
   2  12  16       23.48       34.71      7.03 o 
   1   0  17        0.19       -2.48      7.81 o 
   2   0  17      108.24      107.34      5.86 o 
   3   0  17       11.92       -6.36     14.98 o 
   4   0  17       58.77       53.23     14.51 o 
   5   0  17        8.08       11.84     15.34 o 
   0   1  17        6.42        2.66      7.26 o 
   1   1  17        1.68       -0.05      4.66 o 
   2   1  17       69.46       75.28      3.84 o 
   3   1  17        7.64        6.93      4.43 o 
   4   1  17       33.32       45.38     10.79 o 
   5   1  17        1.79      -12.27     12.27 o 
   0   2  17        9.80       10.36      5.28 o 
   1   2  17      165.22      167.36      6.12 o 
   2   2  17       18.16        7.87      4.59 o 
   3   2  17      109.34      106.58      4.58 o 
   4   2  17        3.54        5.98     11.27 o 
   5   2  17      110.05      126.04      7.39 o 
   0   3  17        2.97       -6.58      6.58 o 
   1   3  17      336.11      355.99      5.45 o 
   2   3  17      299.40      301.23      5.62 o 
   3   3  17       88.11       90.41      4.43 o 
   4   3  17      176.22      185.52      7.32 o 
   5   3  17       18.44       14.57      6.94 o 
   0   4  17        9.39       12.20      7.15 o 
   1   4  17        1.79       -0.44      4.99 o 
   2   4  17       60.89       64.09      4.11 o 
   3   4  17       12.60        2.20      5.74 o 
   4   4  17        1.90      -12.50     13.93 o 
   5   4  17       31.33       42.07      8.62 o 
   0   5  17        0.51       -0.09      7.41 o 
   1   5  17       17.22       11.46      5.26 o 
   2   5  17       12.89       -0.87      3.93 o 
   3   5  17       32.35       36.01      5.78 o 
   4   5  17       19.44       16.41     18.04 o 
   0   6  17        2.42       -3.48     12.97 o 
   1   6  17       20.29       17.89      9.33 o 
   2   6  17       17.50       14.96      4.74 o 
   3   6  17        4.02        4.52      5.57 o 
   4   6  17        3.66        8.76      9.05 o 
   0   7  17        0.18      -11.06     11.06 o 
   1   7  17       31.29       46.02      7.91 o 
   2   7  17       91.71       88.62      9.42 o 
   3   7  17       20.96       24.06      5.85 o 
   4   7  17      107.74      124.82     15.54 o 
   0   8  17        7.05        9.50      8.70 o 
   1   8  17       27.55       27.70      8.86 o 
   2   8  17       13.86       28.99      5.78 o 
   3   8  17        0.77      -16.68     20.36 o 
   0   9  17        0.22       -4.52     10.87 o 
   1   9  17        4.82        6.27      6.30 o 
   2   9  17       10.46       10.64      8.37 o 
   3   9  17        0.74       -4.44      9.00 o 
   0  10  17        2.90        0.57      8.26 o 
   1  10  17       13.22       17.69      7.73 o 
   2  10  17        4.08       -4.68     13.21 o 
   0  11  17        2.82       -7.95      8.97 o 
   1  11  17        9.10      -11.74     12.70 o 
   0   0  18       13.87        6.75     10.32 o 
   1   0  18        0.42        2.61      6.76 o 
   2   0  18        3.93       -5.39     10.97 o 
   3   0  18        3.48      -11.72     11.72 o 
   4   0  18      108.47       96.64      9.86 o 
   0   1  18      326.14      301.69      7.95 o 
   1   1  18       13.96       22.82      5.93 o 
   2   1  18       82.69       90.06      4.38 o 
   3   1  18       39.35       49.66      7.57 o 
   4   1  18        1.32      -11.02     11.02 o 
   0   2  18        3.27        7.27      7.72 o 
   1   2  18       15.90        2.79      4.93 o 
   2   2  18       13.91       10.27      4.61 o 
   3   2  18       20.72       19.14      6.31 o 
   4   2  18        1.64        3.38      6.45 o 
   0   3  18      359.65      368.23      8.37 o 
   1   3  18        5.03        9.76      4.19 o 
   2   3  18      112.89      114.33      4.54 o 
   3   3  18       21.79       13.99      7.17 o 
   4   3  18       21.18       24.82      6.81 o 
   0   4  18       62.89       46.89     10.31 o 
   1   4  18       11.08       10.71      5.41 o 
   2   4  18       10.84       12.93      7.25 o 
   3   4  18       31.92       36.02     13.30 o 
   4   4  18        3.26       20.79     10.27 o 
   0   5  18        6.49        9.77      5.80 o 
   1   5  18        6.77        0.83      5.64 o 
   2   5  18        3.21        0.14      8.18 o 
   3   5  18        8.96        3.32     15.30 o 
   4   5  18       21.11       17.99      6.27 o 
   0   6  18      160.89      146.16      6.97 o 
   1   6  18        3.08       12.47      5.92 o 
   2   6  18       12.34        4.64      8.49 o 
   3   6  18       45.15       57.33     17.64 o 
   0   7  18       44.11       34.49      6.44 o 
   1   7  18        2.34        5.32      8.62 o 
   2   7  18        2.20       -8.90     11.08 o 
   3   7  18        9.82       15.69      8.21 o 
   0   8  18        0.31        5.65      7.31 o 
   1   8  18        5.57       -9.78     11.92 o 
   2   8  18        5.78       16.09      7.52 o 
   0   9  18       58.28       72.80      6.61 o 
   1   9  18        2.09       -9.05      9.05 o 
   2   9  18        0.16       -9.30      9.30 o 
   0  10  18       75.36       98.70      8.20 o 
   1  10  18       13.84        9.82      9.48 o 
   1   0  19        2.97       -6.69     18.69 o 
   2   0  19       66.98       76.41     12.00 o 
   3   0  19        0.01       -3.38     10.07 o 
   0   1  19        7.62       -1.56     10.15 o 
   1   1  19       21.61       28.43      6.26 o 
   2   1  19        5.78       16.34      6.21 o 
   3   1  19       13.40       20.17      5.91 o 
   0   2  19        4.62       12.50      6.12 o 
   1   2  19        3.52       -1.94      7.99 o 
   2   2  19       14.15        6.61      8.81 o 
   3   2  19        3.56      -11.46     11.46 o 
   0   3  19        0.00       -7.02      7.02 o 
   1   3  19       14.68       10.82      8.54 o 
   2   3  19       74.35       76.46      6.13 o 
   3   3  19       34.66       39.24     12.64 o 
   0   4  19        0.04       -7.46     11.46 o 
   1   4  19        0.17        3.30      8.94 o 
   2   4  19       16.87       15.23      8.70 o 
   3   4  19       32.50       34.18      6.32 o 
   0   5  19        1.88        0.80      8.48 o 
   1   5  19       23.96       13.90      7.49 o 
   2   5  19       59.59       75.85      6.34 o 
   3   5  19       16.20       18.74      7.14 o 
   0   6  19        0.26       -4.48      8.51 o 
   1   6  19       38.53       32.28     11.43 o 
   2   6  19       94.23       88.54      7.03 o 
   0   7  19        0.44      -12.12     12.12 o 
   1   7  19        5.02       -9.24      9.24 o 
   2   7  19       15.13        8.04      7.72 o 
   0   8  19        3.29        6.69      8.64 o 
   1   8  19        5.42       15.75      7.47 o 
   0   0  20      458.93      489.65     21.20 o 
   1   0  20        0.06       -9.48     16.57 o 
   2   0  20      113.99      132.17     14.51 o 
   0   1  20       33.22       34.41      5.98 o 
   1   1  20        5.59       17.40      8.13 o 
   2   1  20        2.17      -12.91     13.53 o 
   0   2  20        2.53        3.03      6.98 o 
   1   2  20       41.65       45.08      7.86 o 
   2   2  20        5.18       16.12      6.93 o 
   0   3  20        2.70        7.38      7.03 o 
   1   3  20       20.26       23.92      7.37 o 
   2   3  20       17.32       10.56      8.46 o 
   0   4  20       83.42       89.72      6.88 o 
   1   4  20       16.50       23.98     13.13 o 
   2   4  20       33.47       49.06      7.16 o 
   0   5  20       87.74       90.12      7.33 o 
   1   5  20        0.76       -0.47      8.65 o 
   0   6  20       51.35       49.51     12.72 o 
   1   6  20        0.03        2.38     12.46 o 
   1   0  21        1.47        8.55     10.48 o 
   0   1  21        2.43        1.60      6.58 o 
   1   1  21       25.84       22.20      6.27 o 
   0   2  21        0.24       -7.22     12.74 o 
                                                 
